# Supplementary material for: Microbial Communities in Sediments of Lagos Lagoon, Nigeria: Elucidation of Community Structure and Potential Impacts of Contamination by Municipal and Industrial Wastes
Source: Front Microbiol. 2016 Aug 5;7:1213. doi: 10.3389/fmicb.2016.01213 (PMC4974257; doi:10.3389/fmicb.2016.01213)
Supplement: Supplementary file 2 [file Data_Sheet_1.XLSX]

## Sheet: Sheet1
Table S1. Summary of OTU identities and relative abundance in the Illumina libraries
		Sediment
		Apapa			Ofin			Eledu
OTU ID	OTU number	1	2	3	1	2	3	1	2	3
k__Archaea;p__Crenarchaeota;c__MCG;o__;f__;g__;s__	1	0.000105252	0	0	0.000222395	0	0	0.000205814	0.00017302	0.000754303
k__Archaea;p__Crenarchaeota;c__MCG;o__B10;f__;g__;s__	2	5.2626e-05	7.52842e-05	0.00011842	0	0	0	0.000514536	0.00017302	0.000548584
k__Archaea;p__Crenarchaeota;c__MCG;o__pGrfC26;f__;g__;s__	3	5.2626e-05	0	0	0.000111198	0	8.4168e-05	5.14536e-05	5.76735e-05	0.000137146
k__Archaea;p__Euryarchaeota;c__ANME-1;o__;f__;g__;s__	4	0	0	0	0	0	0	5.14536e-05	5.76735e-05	0
k__Archaea;p__Euryarchaeota;c__DSEG;o__ArcA07;f__;g__;s__	5	0	0	0	0	0	0	5.14536e-05	5.76735e-05	0.000137146
k__Archaea;p__Euryarchaeota;c__Methanobacteria;o__Methanobacteriales;f__WSA2;g__;s__	6	0	0	0	0	0	0	0	0.000115347	6.8573e-05
k__Archaea;p__Euryarchaeota;c__Methanomicrobia;o__Methanomicrobiales;f__;g__;s__	7	0	0	0	0	8.99928e-05	0	0	5.76735e-05	0
k__Archaea;p__Euryarchaeota;c__Methanomicrobia;o__Methanomicrobiales;f__Methanomicrobiaceae;g__;s__	8	0.000315756	0.000225853	0.00011842	0	0	0	0	0	0
k__Archaea;p__Euryarchaeota;c__Methanomicrobia;o__Methanomicrobiales;f__Methanoregulaceae;g__Candidatus Methanoregula;s__	9	0	0	0	0	0	0.000168336	5.14536e-05	0	0
k__Archaea;p__Euryarchaeota;c__Methanomicrobia;o__Methanomicrobiales;f__Methanoregulaceae;g__Methanolinea;s__	10	5.2626e-05	0	0	0	0	0	0	0	0.000137146
k__Archaea;p__Euryarchaeota;c__Methanomicrobia;o__Methanosarcinales;f__ANME-2a-2b;g__;s__	11	0.000210504	0.000526989	5.92101e-05	0	0	0	0	0	0
k__Archaea;p__Euryarchaeota;c__Methanomicrobia;o__Methanosarcinales;f__Methanosaetaceae;g__Methanosaeta;s__	12	5.2626e-05	0.000376421	0.00011842	0.000111198	0	0	5.14536e-05	5.76735e-05	6.8573e-05
k__Archaea;p__Euryarchaeota;c__Methanomicrobia;o__YC-E6;f__;g__;s__	13	0	7.52842e-05	0	0	0.000179986	8.4168e-05	0	0	0
k__Archaea;p__Euryarchaeota;c__Thermoplasmata;o__E2;f__;g__;s__	14	0	0	5.92101e-05	0	0	0	0	5.76735e-05	0
k__Archaea;p__Euryarchaeota;c__Thermoplasmata;o__E2;f__[Methanomassiliicoccaceae];g__;s__	15	5.2626e-05	0.000225853	5.92101e-05	0.000111198	0.000359971	0	5.14536e-05	5.76735e-05	0.000274292
k__Archaea;p__Euryarchaeota;c__Thermoplasmata;o__E2;f__DHVEG-1;g__;s__	16	0	0	0	0	0	0	0.000102907	0	0
k__Archaea;p__Euryarchaeota;c__Thermoplasmata;o__E2;f__TMEG;g__;s__	17	0	0	0	0.000111198	8.99928e-05	0	0	0	0
k__Bacteria;p__;c__;o__;f__;g__;s__	18	0.000947269	0.00127983	0.000355261	0.00044479	0.000179986	8.4168e-05	0.000308721	0.000288367	0.000411438
k__Bacteria;p__[Caldithrix];c__KSB1;o__GW-22;f__;g__;s__	19	0.000157878	0.000376421	0.00017763	0.000222395	0.000179986	0.000252504	0	0	0
k__Bacteria;p__[Caldithrix];c__KSB1;o__MSB-5B5;f__;g__;s__	20	0	7.52842e-05	0	0.000111198	8.99928e-05	0.000252504	0	0	0.000137146
k__Bacteria;p__[Thermi];c__Deinococci;o__Deinococcales;f__Trueperaceae;g__;s__	21	0	0	0	0.00044479	0.000449964	0.000168336	0	0	0
k__Bacteria;p__[Thermi];c__Deinococci;o__Deinococcales;f__Trueperaceae;g__B-42;s__	22	0.000368382	0.000451705	0.000414471	0.000555988	0	0	0	0	0
k__Bacteria;p__[Thermi];c__Deinococci;o__Thermales;f__Thermaceae;g__Meiothermus;s__	23	0	0	0	0	8.99928e-05	0.000252504	0	0	0
k__Bacteria;p__AC1;c__;o__;f__;g__;s__	24	5.2626e-05	0	0	0.00111198	0.000539957	0.000925848	0.000205814	0.00017302	0.000205719
k__Bacteria;p__AC1;c__B04R032;o__;f__;g__;s__	25	0	0	0	0	0	0	0	0	0.000137146
k__Bacteria;p__AC1;c__HDBW-WB69;o__;f__;g__;s__	26	5.2626e-05	0.000376421	0.000414471	0.00155677	0.00062995	0.000589176	0.000257268	0.000230694	0.000137146
k__Bacteria;p__AC1;c__SHA-114;o__;f__;g__;s__	27	0	7.52842e-05	5.92101e-05	0.000111198	0.000179986	0.000336672	5.14536e-05	0	0.000137146
k__Bacteria;p__Acidobacteria;c__;o__;f__;g__;s__	28	5.2626e-05	0	0	0	0.000179986	8.4168e-05	0.000205814	0.00017302	0.000274292
k__Bacteria;p__Acidobacteria;c__[Chloracidobacteria];o__PK29;f__;g__;s__	29	5.2626e-05	0	0	0.00122317	0.000899928	0.000925848	0	0	0
k__Bacteria;p__Acidobacteria;c__[Chloracidobacteria];o__RB41;f__Ellin6075;g__;s__	30	5.2626e-05	7.52842e-05	5.92101e-05	0.0046703	0.00305976	0.00277754	0	0	6.8573e-05
k__Bacteria;p__Acidobacteria;c__Acidobacteria-5;o__;f__;g__;s__	31	0	0	0	0.000667186	0.000359971	0.000589176	0	0	0
k__Bacteria;p__Acidobacteria;c__Acidobacteria-6;o__iii1-15;f__;g__;s__	32	0.000105252	7.52842e-05	0	0.00200156	0.00116991	0.00109418	0	0	0
k__Bacteria;p__Acidobacteria;c__Acidobacteria-6;o__iii1-15;f__mb2424;g__;s__	33	0	0	0	0	0	0.000168336	0	0	0
k__Bacteria;p__Acidobacteria;c__Acidobacteria-6;o__iii1-15;f__RB40;g__;s__	34	0.000105252	0.000225853	5.92101e-05	0.00133437	0.00062995	0.00042084	0	0	0
k__Bacteria;p__Acidobacteria;c__BPC102;o__;f__;g__;s__	35	0	0	0	0.000222395	8.99928e-05	8.4168e-05	0	0	0
k__Bacteria;p__Acidobacteria;c__BPC102;o__B110;f__;g__;s__	36	0.00226292	0.0028608	0.00207235	0.00711665	0.00485961	0.00454507	0	0.00017302	0
k__Bacteria;p__Acidobacteria;c__BPC102;o__MVS-40;f__;g__;s__	37	0.00147353	0.00173154	0.000769732	0.0204604	0.00827934	0.00824846	0.00257268	0.00247996	0.00308578
k__Bacteria;p__Acidobacteria;c__Holophagae;o__Holophagales;f__Holophagaceae;g__;s__	38	0	0	0	0.00044479	0.000269978	0.000336672	0	0	0
k__Bacteria;p__Acidobacteria;c__iii1-8;o__DS-18;f__;g__;s__	39	0	0	0	0.000111198	0	0.000168336	0	0	0
k__Bacteria;p__Acidobacteria;c__OS-K;o__;f__;g__;s__	40	5.2626e-05	7.52842e-05	5.92101e-05	0.000222395	0	8.4168e-05	0	0	0
k__Bacteria;p__Acidobacteria;c__PAUC37f;o__;f__;g__;s__	41	0	0	0	0.000222395	0	0	0	0	0
k__Bacteria;p__Acidobacteria;c__Solibacteres;o__Solibacterales;f__;g__;s__	42	0.000315756	0	0	0.0045591	0.00269978	0.00244087	0	0.000288367	0.000205719
k__Bacteria;p__Acidobacteria;c__Solibacteres;o__Solibacterales;f__AKIW659;g__;s__	43	0	0	0	0.00044479	8.99928e-05	0.000336672	0	0	0.000205719
k__Bacteria;p__Acidobacteria;c__Solibacteres;o__Solibacterales;f__PAUC26f;g__;s__	44	5.2626e-05	0.000451705	0	0.000555988	0.000539957	0.000925848	0	0	0
k__Bacteria;p__Acidobacteria;c__Solibacteres;o__Solibacterales;f__PK34;g__;s__	45	0.000105252	0.000225853	0	0.000222395	0	0.000168336	0.000154361	5.76735e-05	0
k__Bacteria;p__Acidobacteria;c__Solibacteres;o__Solibacterales;f__Solibacteraceae;g__;s__	46	0	0	0	0	0	8.4168e-05	0	5.76735e-05	0
k__Bacteria;p__Acidobacteria;c__Solibacteres;o__Solibacterales;f__Solibacteraceae;g__Candidatus Solibacter;s__	47	0	0	0	0.00044479	0.000809935	0.000252504	0	0	0
k__Bacteria;p__Acidobacteria;c__Solibacteres;o__Solibacterales;Other;Other;Other	48	5.2626e-05	0.000225853	0	0.000667186	0.000179986	0	0	0	6.8573e-05
k__Bacteria;p__Acidobacteria;c__Sva0725;o__Sva0725;f__;g__;s__	49	0	0	0	0.000555988	0.000719942	0.000168336	0	0	0
k__Bacteria;p__Actinobacteria;c__;o__;f__;g__;s__	50	0.000368382	0.000150568	0	0.000333593	0.000269978	8.4168e-05	0	0.000115347	0.000205719
k__Bacteria;p__Actinobacteria;c__Acidimicrobiia;o__Acidimicrobiales;f__;g__;s__	51	0.00157878	0.00308665	0.00136183	0.00989659	0.00818934	0.00858514	0	0.000115347	0
k__Bacteria;p__Actinobacteria;c__Acidimicrobiia;o__Acidimicrobiales;f__C111;g__;s__	52	0.00052626	0.00105398	0.000236841	0.00700545	0.00458963	0.00387173	5.14536e-05	0	0.000137146
k__Bacteria;p__Actinobacteria;c__Acidimicrobiia;o__Acidimicrobiales;f__EB1017;g__;s__	53	5.2626e-05	0.000225853	0.00017763	0.00277994	0.000989921	0.00042084	0	0	0
k__Bacteria;p__Actinobacteria;c__Acidimicrobiia;o__Acidimicrobiales;f__JdFBGBact;g__;s__	54	0.000105252	0.000225853	5.92101e-05	0.00044479	0.00116991	0.00117835	0	0	0
k__Bacteria;p__Actinobacteria;c__Acidimicrobiia;o__Acidimicrobiales;f__koll13;g__;s__	55	0.0014209	0.00278552	0.000710522	0.00266874	0.00233981	0.00218837	0	5.76735e-05	0.000137146
k__Bacteria;p__Actinobacteria;c__Acidimicrobiia;o__Acidimicrobiales;f__Microthrixaceae;g__;s__	56	0.000105252	7.52842e-05	5.92101e-05	0.000555988	0.000269978	0.00042084	0	5.76735e-05	6.8573e-05
k__Bacteria;p__Actinobacteria;c__Acidimicrobiia;o__Acidimicrobiales;f__ntu14;g__;s__	57	0.000105252	0.000225853	5.92101e-05	0.000111198	8.99928e-05	0	0	0	0
k__Bacteria;p__Actinobacteria;c__Acidimicrobiia;o__Acidimicrobiales;f__TK06;g__;s__	58	5.2626e-05	0	5.92101e-05	0	0	0	0	0	0
k__Bacteria;p__Actinobacteria;c__Acidimicrobiia;o__Acidimicrobiales;f__wb1_P06;g__;s__	59	0.000368382	0.000451705	0.000296051	0.000333593	0.000359971	0.000252504	0	0	0
k__Bacteria;p__Actinobacteria;c__Acidimicrobiia;o__Acidimicrobiales;f__ZA3409c;g__;s__	60	0	0.000150568	0	0	0	0	0	0	0
k__Bacteria;p__Actinobacteria;c__Actinobacteria;o__Actinomycetales;f__;g__;s__	61	0.000105252	0.000150568	0.00011842	0.00155677	0.000539957	0.00109418	5.14536e-05	0	0.000205719
k__Bacteria;p__Actinobacteria;c__Actinobacteria;o__Actinomycetales;f__ACK-M1;g__;s__	62	0.000105252	0.000225853	0.00011842	0	0	0	0	0	0
k__Bacteria;p__Actinobacteria;c__Actinobacteria;o__Actinomycetales;f__Beutenbergiaceae;Other;Other	63	5.2626e-05	0	5.92101e-05	0	0	0	0	0	0
k__Bacteria;p__Actinobacteria;c__Actinobacteria;o__Actinomycetales;f__Cellulomonadaceae;g__Demequina;s__	64	0	0	0.00011842	0.000111198	8.99928e-05	0	0	0	0
k__Bacteria;p__Actinobacteria;c__Actinobacteria;o__Actinomycetales;f__Gordoniaceae;g__Gordonia;s__	65	5.2626e-05	0.000225853	0.00011842	0	0	0	5.14536e-05	0	6.8573e-05
k__Bacteria;p__Actinobacteria;c__Actinobacteria;o__Actinomycetales;f__Intrasporangiaceae;Other;Other	66	0	0	5.92101e-05	0.000111198	0	0	0	0	0
k__Bacteria;p__Actinobacteria;c__Actinobacteria;o__Actinomycetales;f__Kineosporiaceae;g__;s__	67	0	0	0	0	0.000179986	0.00042084	0	0	0
k__Bacteria;p__Actinobacteria;c__Actinobacteria;o__Actinomycetales;f__Micromonosporaceae;Other;Other	68	0	0	5.92101e-05	0	8.99928e-05	0	0	0	0
k__Bacteria;p__Actinobacteria;c__Actinobacteria;o__Actinomycetales;f__Mycobacteriaceae;g__Mycobacterium;s__	69	0.000210504	0	0.00011842	0.00177916	0.000719942	0.000252504	5.14536e-05	0	0.000137146
k__Bacteria;p__Actinobacteria;c__Actinobacteria;o__Actinomycetales;f__Nocardiaceae;g__Rhodococcus;s__	70	5.2626e-05	0	5.92101e-05	0	8.99928e-05	8.4168e-05	5.14536e-05	0	0
k__Bacteria;p__Actinobacteria;c__Actinobacteria;o__WCHB1-81;f__At425_EubF1;g__;s__	71	0.000210504	0.000978695	0.000828942	0.00166796	0.000989921	0.00168336	0.000308721	0.00017302	0.000480011
k__Bacteria;p__Actinobacteria;c__MB-A2-108;o__0319-7L14;f__;g__;s__	72	0.000105252	0.000150568	0	0.00711665	0.00341973	0.00370339	0	0	0
k__Bacteria;p__Actinobacteria;c__OPB41;o__;f__;g__;s__	73	0.000421008	0.000376421	0.000532891	0.00100078	0.000989921	0.000757512	0	0.000346041	0.000342865
k__Bacteria;p__Actinobacteria;c__Thermoleophilia;o__;f__;g__;s__	74	0	0	0.00011842	0.00100078	0.000449964	0.000336672	0	0	0
k__Bacteria;p__Actinobacteria;c__Thermoleophilia;o__Gaiellales;f__AK1AB1_02E;g__;s__	75	0	0	0	0.000222395	0	0	0	0	0
k__Bacteria;p__Actinobacteria;c__Thermoleophilia;o__Gaiellales;f__Gaiellaceae;g__;s__	76	5.2626e-05	0	0	0.00144557	0.000719942	0.000252504	0	0	0
k__Bacteria;p__Actinobacteria;c__Thermoleophilia;o__Solirubrobacterales;f__;g__;s__	77	5.2626e-05	0	5.92101e-05	0.00111198	0.000179986	0.000673344	0	0	0
k__Bacteria;p__Armatimonadetes;c__Armatimonadia;o__Armatimonadales;f__Armatimonadaceae;g__;s__	78	5.2626e-05	0	5.92101e-05	0	0	0	0	0	0
k__Bacteria;p__Armatimonadetes;c__MD2902-B50;o__;f__;g__;s__	79	0	0	0	0.000222395	8.99928e-05	0	0	5.76735e-05	6.8573e-05
k__Bacteria;p__Armatimonadetes;c__SJA-176;o__GAB-B06;f__;g__;s__	80	5.2626e-05	0	0	0.000667186	0.000449964	8.4168e-05	0	0	0
k__Bacteria;p__Armatimonadetes;c__SJA-176;o__RB046;f__;g__;s__	81	0.000105252	0.000150568	0.00017763	0.00100078	0.000539957	0.00084168	0	5.76735e-05	0.000137146
k__Bacteria;p__Bacteroidetes;c__[Rhodothermi];o__[Rhodothermales];f__Rhodothermaceae;g__;s__	82	0.000105252	0.000150568	0	0.00177916	0.00143988	0.00109418	0	0	0
k__Bacteria;p__Bacteroidetes;c__[Saprospirae];o__[Saprospirales];f__;g__;s__	83	0	0	0	0.000111198	0.000269978	8.4168e-05	0	0	0
k__Bacteria;p__Bacteroidetes;c__[Saprospirae];o__[Saprospirales];f__Chitinophagaceae;g__;s__	84	5.2626e-05	7.52842e-05	5.92101e-05	0.00544868	0.0012599	0.00159919	0.000154361	0	0.000548584
k__Bacteria;p__Bacteroidetes;c__[Saprospirae];o__[Saprospirales];f__Chitinophagaceae;g__Flavihumibacter;s__	85	0	7.52842e-05	0	0.000111198	0	0	5.14536e-05	5.76735e-05	6.8573e-05
k__Bacteria;p__Bacteroidetes;c__[Saprospirae];o__[Saprospirales];f__Saprospiraceae;g__;s__	86	0.00289443	0.0090341	0.00485523	0.0156789	0.0149388	0.0164128	0.000411629	0.000576735	0.00171432
k__Bacteria;p__Bacteroidetes;c__[Saprospirae];o__[Saprospirales];f__Saprospiraceae;g__Haliscomenobacter;s__	87	0	0	0	0.000222395	0	0	0	0	0
k__Bacteria;p__Bacteroidetes;c__Bacteroidia;o__Bacteroidales;f__;g__;s__	88	0.00510473	0.0106151	0.00621706	0.0233515	0.0330274	0.0331622	0.00447646	0.00576735	0.00788589
k__Bacteria;p__Bacteroidetes;c__Bacteroidia;o__Bacteroidales;f__Bacteroidaceae;g__;s__	89	0	0	0	0.000111198	0	8.4168e-05	0	0	0
k__Bacteria;p__Bacteroidetes;c__Bacteroidia;o__Bacteroidales;f__Bacteroidaceae;g__Bacteroides;s__	90	0	0	0.000236841	0.0121205	0.0350072	0.0244087	5.14536e-05	0	6.8573e-05
k__Bacteria;p__Bacteroidetes;c__Bacteroidia;o__Bacteroidales;f__Marinilabiaceae;g__;s__	91	0	0	0	0.00111198	0.00233981	0.00488174	0	0	0
k__Bacteria;p__Bacteroidetes;c__Bacteroidia;o__Bacteroidales;f__p-2534-18B5;g__;s__	92	5.2626e-05	0	0	0.000111198	0.000989921	0.00101002	0	0	6.8573e-05
k__Bacteria;p__Bacteroidetes;c__Bacteroidia;o__Bacteroidales;f__Porphyromonadaceae;g__;s__	93	5.2626e-05	0	0	0.000889581	0.0050396	0.00715428	0.000411629	0.00017302	0.000411438
k__Bacteria;p__Bacteroidetes;c__Bacteroidia;o__Bacteroidales;f__Porphyromonadaceae;g__Paludibacter;s__	94	0	7.52842e-05	0	0.00111198	0.00332973	0.00277754	0.000154361	5.76735e-05	0.000274292
k__Bacteria;p__Bacteroidetes;c__Bacteroidia;o__Bacteroidales;f__SB-1;g__;s__	95	0.000210504	0.000225853	5.92101e-05	0.00100078	0.000989921	0.00109418	0.000514536	0.000230694	0.00116574
k__Bacteria;p__Bacteroidetes;c__Bacteroidia;o__Bacteroidales;f__VC21_Bac22;g__;s__	96	0.000105252	7.52842e-05	5.92101e-05	0.000333593	0.000809935	0.000589176	0	0	6.8573e-05
k__Bacteria;p__Bacteroidetes;c__Cytophagia;o__Cytophagales;f__Cyclobacteriaceae;g__;s__	97	0.00447321	0.00376421	0.00242762	0.00044479	0.000539957	0.000168336	0.0119372	0.00663245	0.0201605
k__Bacteria;p__Bacteroidetes;c__Cytophagia;o__Cytophagales;f__Cytophagaceae;g__;s__	98	0.000157878	7.52842e-05	0	0.00166796	0.00161987	0.00101002	0.000102907	0.000115347	0.000274292
k__Bacteria;p__Bacteroidetes;c__Cytophagia;o__Cytophagales;f__Cytophagaceae;g__Leadbetterella;s__	99	0	0	0	0	0	0	5.14536e-05	0	0.000205719
k__Bacteria;p__Bacteroidetes;c__Cytophagia;o__Cytophagales;f__Flammeovirgaceae;g__;s__	100	0.0012104	0.00301137	0.00195393	0.00600467	0.00593952	0.00648094	0.000154361	0.000230694	0.000137146
k__Bacteria;p__Bacteroidetes;c__Cytophagia;o__Cytophagales;f__Flammeovirgaceae;g__Roseivirga;s__	101	5.2626e-05	7.52842e-05	5.92101e-05	0.000111198	0	0	0	0	0
k__Bacteria;p__Bacteroidetes;c__Flavobacteriia;o__Flavobacteriales;f__;g__;s__	102	0.00026313	0.000376421	0.000473681	0	0	0	0.000205814	0.000115347	0.000891449
k__Bacteria;p__Bacteroidetes;c__Flavobacteriia;o__Flavobacteriales;f__[Weeksellaceae];g__Cloacibacterium;s__	103	0	0	5.92101e-05	0	0.000179986	0	5.14536e-05	0	0
k__Bacteria;p__Bacteroidetes;c__Flavobacteriia;o__Flavobacteriales;f__Cryomorphaceae;g__;s__	104	0	0	0	0.000111198	8.99928e-05	8.4168e-05	0.000102907	0.000115347	0
k__Bacteria;p__Bacteroidetes;c__Flavobacteriia;o__Flavobacteriales;f__Cryomorphaceae;g__Fluviicola;s__	105	0.000947269	0.000828126	0.000769732	0	0	0	0.00180087	0.00126882	0.00411438
k__Bacteria;p__Bacteroidetes;c__Flavobacteriia;o__Flavobacteriales;f__Flavobacteriaceae;g__;s__	106	0.00689401	0.0145299	0.00769732	0.00489269	0.0062095	0.0060601	0.00072035	0.000576735	0.00109717
k__Bacteria;p__Bacteroidetes;c__Flavobacteriia;o__Flavobacteriales;f__Flavobacteriaceae;g__Arenibacter;s__	107	0.00394695	0.00361364	0.00219078	0	8.99928e-05	0	0.000154361	0.00017302	0.000548584
k__Bacteria;p__Bacteroidetes;c__Flavobacteriia;o__Flavobacteriales;f__Flavobacteriaceae;g__Flavobacterium;s__	108	0.00026313	0.000451705	0.000710522	0.00211275	0.0050396	0.00168336	0.00154361	0.000980449	0.00390866
k__Bacteria;p__Bacteroidetes;c__Flavobacteriia;o__Flavobacteriales;f__Flavobacteriaceae;g__Gelidibacter;s__	109	0.00131565	0.00158097	0.00201314	0	0	0	0	0	0
k__Bacteria;p__Bacteroidetes;c__Flavobacteriia;o__Flavobacteriales;f__Flavobacteriaceae;g__Robiginitalea;s__	110	0.00173666	0.00255966	0.00142104	0.00822862	0.00458963	0.00690178	0.000205814	0.000576735	0.000342865
k__Bacteria;p__Bacteroidetes;c__Flavobacteriia;o__Flavobacteriales;f__Flavobacteriaceae;g__Ulvibacter;s__	111	0.000473634	0.00120455	0.00100657	0	0	0	0	0	0
k__Bacteria;p__Bacteroidetes;c__Flavobacteriia;o__Flavobacteriales;f__Flavobacteriaceae;Other;Other	112	0.000105252	0.000150568	5.92101e-05	0	0	0	0	5.76735e-05	6.8573e-05
k__Bacteria;p__Bacteroidetes;c__Sphingobacteriia;o__Sphingobacteriales;f__;g__;s__	113	0.000105252	0	0	0.00166796	0.00233981	0.00260921	0.00102907	0.000576735	0.00171432
k__Bacteria;p__Bacteroidetes;c__Sphingobacteriia;o__Sphingobacteriales;f__NS11-12;g__;s__	114	5.2626e-05	7.52842e-05	0	0	0	0	0	0	0
k__Bacteria;p__Bacteroidetes;c__Sphingobacteriia;o__Sphingobacteriales;f__Sphingobacteriaceae;g__;s__	115	0	0	0	0.000333593	0.000539957	0.000168336	0.00154361	0.00190322	0.00219434
k__Bacteria;p__Bacteroidetes;c__Sphingobacteriia;o__Sphingobacteriales;f__Sphingobacteriaceae;g__Pedobacter;s__	116	0	0	0	0.000111198	8.99928e-05	0.000589176	0.000154361	5.76735e-05	0.000274292
k__Bacteria;p__Bacteroidetes;c__Sphingobacteriia;o__Sphingobacteriales;f__Sphingobacteriaceae;g__Sphingobacterium;s__	117	5.2626e-05	0	0.00017763	0	0.000179986	0	0.000257268	0.00017302	0.000342865
k__Bacteria;p__Bacteroidetes;c__Sphingobacteriia;o__Sphingobacteriales;Other;Other;Other	118	0	0	0	0.000111198	0	0.000168336	0	0	0
k__Bacteria;p__BRC1;c__;o__;f__;g__;s__	119	5.2626e-05	0	0.00011842	0.000333593	0.000359971	0.000252504	0	0	0
k__Bacteria;p__Caldithrix;c__Caldithrixae;o__Caldithrixales;f__BA059;g__;s__	120	0.000157878	0.000225853	0.00011842	0.000667186	0.000449964	0.000336672	5.14536e-05	0.00017302	6.8573e-05
k__Bacteria;p__Caldithrix;c__Caldithrixae;o__Caldithrixales;f__Caldithrixaceae;g__;s__	121	0.000157878	7.52842e-05	0.00011842	0.000333593	0.000269978	0.000168336	0.000205814	0.00017302	0.000548584
k__Bacteria;p__Caldithrix;c__Caldithrixae;o__Caldithrixales;f__Caldithrixaceae;g__LCP-26;s__	122	0.000894643	0.00135512	0.000947362	0.00144557	0.000899928	0.00117835	0.000154361	0.000403714	0.00068573
k__Bacteria;p__Chlamydiae;c__Chlamydiia;o__;f__;g__;s__	123	0	0	0	0.000222395	0	0	0	0	0
k__Bacteria;p__Chlamydiae;c__Chlamydiia;o__Chlamydiales;f__;g__;s__	124	0	0	0	0.000222395	0	0	0	0	0
k__Bacteria;p__Chlamydiae;c__Chlamydiia;o__Chlamydiales;f__Parachlamydiaceae;g__;s__	125	0	0	0	0.000222395	8.99928e-05	0	0	0	0
k__Bacteria;p__Chlamydiae;c__Chlamydiia;o__Chlamydiales;f__Parachlamydiaceae;g__Candidatus Protochlamydia;s__	126	0	0.000150568	5.92101e-05	0	8.99928e-05	0	0	0	0
k__Bacteria;p__Chlamydiae;c__Chlamydiia;o__Chlamydiales;f__Parachlamydiaceae;g__Parachlamydia;Other	127	0	0	0	0.000111198	8.99928e-05	0	0	0	0
k__Bacteria;p__Chlamydiae;c__Chlamydiia;o__Chlamydiales;f__Parachlamydiaceae;Other;Other	128	5.2626e-05	0	0	0.000111198	8.99928e-05	0.000336672	0	0	0
k__Bacteria;p__Chlamydiae;c__Chlamydiia;o__Chlamydiales;f__Rhabdochlamydiaceae;g__Candidatus Rhabdochlamydia;s__	129	0	0	0	0.000111198	8.99928e-05	8.4168e-05	0	0	0
k__Bacteria;p__Chlamydiae;c__Chlamydiia;o__Chlamydiales;f__Simkaniaceae;Other;Other	130	0	0.000150568	0	0	0	0	0	0	0
k__Bacteria;p__Chlamydiae;c__Chlamydiia;o__Chlamydiales;f__Waddliaceae;g__Waddlia;s__	131	0	0	0	0	0.000269978	0	0	0	0
k__Bacteria;p__Chlorobi;c__;o__;f__;g__;s__	132	0	0	0	0.000222395	0.000179986	8.4168e-05	0	0	0
k__Bacteria;p__Chlorobi;c__BSV26;o__C20;f__;g__;s__	133	5.2626e-05	0.000150568	0.00011842	0.0046703	0.00179986	0.00202003	5.14536e-05	0.00017302	0.000342865
k__Bacteria;p__Chlorobi;c__BSV26;o__PK329;f__;g__;s__	134	0.000105252	0	5.92101e-05	0.0045591	0.00242981	0.0021042	5.14536e-05	0.000115347	0.000137146
k__Bacteria;p__Chlorobi;c__Ignavibacteria;o__Ignavibacteriales;f__Ignavibacteriaceae;g__;s__	135	0.000315756	0.000978695	0.000592101	0.00400311	0.00548956	0.00698594	0.000257268	0.000403714	0.000548584
k__Bacteria;p__Chlorobi;c__Ignavibacteria;o__Ignavibacteriales;f__Ignavibacteriaceae;g__Ignavibacterium;s__	136	0	0	0	0.000222395	0.000179986	0.000252504	0	0	6.8573e-05
k__Bacteria;p__Chlorobi;c__Ignavibacteria;o__Ignavibacteriales;f__lheB3-7;g__;s__	137	0	0.000150568	0	0	0.000449964	0.000757512	0	0	0
k__Bacteria;p__Chlorobi;c__SJA-28;o__;f__;g__;s__	138	0	0	0	0.00177916	0.00143988	0.00117835	0	0	0
k__Bacteria;p__Chloroflexi;c__[Thermobacula];o__[Thermobaculales];f__[Thermobaculaceae];g__;s__	139	5.2626e-05	0.000150568	0.000236841	0.000111198	8.99928e-05	8.4168e-05	0.000360175	0.000230694	0.000342865
k__Bacteria;p__Chloroflexi;c__Anaerolineae;o__;f__;g__;s__	140	0.00110515	0.00135512	0.000710522	0.00266874	0.00143988	0.00126252	0.00488809	0.00317204	0.00747446
k__Bacteria;p__Chloroflexi;c__Anaerolineae;o__A31;f__;g__;s__	141	0	0	0	0.000333593	0.000179986	0.000168336	0	0	0
k__Bacteria;p__Chloroflexi;c__Anaerolineae;o__Anaerolineales;f__Anaerolinaceae;g__;s__	142	0	0	0	0.000111198	8.99928e-05	0	0	0	0
k__Bacteria;p__Chloroflexi;c__Anaerolineae;o__Anaerolineales;f__Anaerolinaceae;g__C1_B004;s__	143	0.000157878	0.000451705	5.92101e-05	0	8.99928e-05	8.4168e-05	0	0.000115347	6.8573e-05
k__Bacteria;p__Chloroflexi;c__Anaerolineae;o__Anaerolineales;f__Anaerolinaceae;g__SHD-231;s__	144	5.2626e-05	0.000225853	0.00011842	0	0	0	5.14536e-05	0	6.8573e-05
k__Bacteria;p__Chloroflexi;c__Anaerolineae;o__Anaerolineales;f__Anaerolinaceae;g__T78;s__	145	5.2626e-05	0.000225853	0.00017763	0	0	0	0	0.000115347	0
k__Bacteria;p__Chloroflexi;c__Anaerolineae;o__Anaerolineales;f__Anaerolinaceae;Other;Other	146	5.2626e-05	0	5.92101e-05	0	0	0	0	0	6.8573e-05
k__Bacteria;p__Chloroflexi;c__Anaerolineae;o__Caldilineales;f__Caldilineaceae;g__;s__	147	0.00942006	0.0183693	0.00704601	0.0220171	0.0161087	0.0191903	0.000205814	0.000461388	0.000754303
k__Bacteria;p__Chloroflexi;c__Anaerolineae;o__Caldilineales;f__Caldilineaceae;g__Caldilinea;s__	148	0.00105252	0.00173154	0.00106578	0.0141221	0.00458963	0.00892181	0.000308721	0.000461388	0.000342865
k__Bacteria;p__Chloroflexi;c__Anaerolineae;o__Caldilineales;f__Caldilineaceae;Other;Other	149	0	7.52842e-05	5.92101e-05	0.00044479	0.000179986	0.000589176	5.14536e-05	0	0
k__Bacteria;p__Chloroflexi;c__Anaerolineae;o__CFB-26;f__;g__;s__	150	0	0	0	0.000111198	0	8.4168e-05	0	0	0
k__Bacteria;p__Chloroflexi;c__Anaerolineae;o__envOPS12;f__;g__;s__	151	5.2626e-05	0	0.000236841	0.000222395	0.000269978	0.000336672	0	0	6.8573e-05
k__Bacteria;p__Chloroflexi;c__Anaerolineae;o__GCA004;f__;g__;s__	152	0.000947269	0.0014304	0.00124341	0.00266874	0.00233981	0.00260921	5.14536e-05	0.00017302	0.000411438
k__Bacteria;p__Chloroflexi;c__Anaerolineae;o__MSB-1E9;f__;g__;s__	153	0.00026313	0.000526989	0.000355261	0.000222395	8.99928e-05	0	5.14536e-05	0	6.8573e-05
k__Bacteria;p__Chloroflexi;c__Anaerolineae;o__O4D2Z37;f__;g__;s__	154	0.000157878	7.52842e-05	0.00011842	0.000111198	0	0	0	0	0
k__Bacteria;p__Chloroflexi;c__Anaerolineae;o__OPB11;f__;g__;s__	155	0.0026313	0.00383949	0.00159867	0.000889581	0.00062995	0.00109418	0.000257268	0.000576735	0.000480011
k__Bacteria;p__Chloroflexi;c__Anaerolineae;o__S0208;f__;g__;s__	156	0.00147353	0.00263495	0.0017763	0.00778383	0.00458963	0.00572342	0.00113198	0.000865102	0.000754303
k__Bacteria;p__Chloroflexi;c__Anaerolineae;o__SBR1031;f__;g__;s__	157	0.000105252	0.000150568	5.92101e-05	0	0	0	0	0	0
k__Bacteria;p__Chloroflexi;c__Anaerolineae;o__SBR1031;f__A4b;g__;s__	158	5.2626e-05	0	0	0.000333593	0.00062995	8.4168e-05	0	0	0
k__Bacteria;p__Chloroflexi;c__Anaerolineae;o__SBR1031;f__SHA-31;g__;s__	159	5.2626e-05	0.000150568	5.92101e-05	0	0.000179986	0.000336672	5.14536e-05	0	0.000205719
k__Bacteria;p__Chloroflexi;c__Anaerolineae;o__SHA-20;f__;g__;s__	160	0.0117882	0.0157344	0.00657233	0.0128989	0.0050396	0.00833263	0.00890147	0.00767057	0.0113145
k__Bacteria;p__Chloroflexi;c__Anaerolineae;o__SJA-15;f__;g__;s__	161	0.000210504	0.000526989	5.92101e-05	0.00311353	0.00107991	0.00101002	0.000360175	0	0.000411438
k__Bacteria;p__Chloroflexi;c__Dehalococcoidetes;o__;f__;g__;s__	162	0.00268393	0.0047429	0.00236841	0.00400311	0.00170986	0.00294588	0.00385902	0.005652	0.00555441
k__Bacteria;p__Chloroflexi;c__Dehalococcoidetes;o__Dehalococcoidales;f__;g__;s__	163	0	0	5.92101e-05	0.00144557	0.000809935	0.00109418	0.000308721	0.00017302	0.000205719
k__Bacteria;p__Chloroflexi;c__Dehalococcoidetes;o__Dehalococcoidales;f__Dehalococcoidaceae;g__;s__	164	0.0101042	0.0142287	0.00899994	0.0154565	0.00962923	0.0081643	0.0838693	0.0907203	0.10766
k__Bacteria;p__Chloroflexi;c__Dehalococcoidetes;o__Dehalococcoidales;f__Dehalococcoidaceae;g__Dehalogenimonas;s__	165	5.2626e-05	7.52842e-05	0	0.000111198	0	0.000168336	0	0	0
k__Bacteria;p__Chloroflexi;c__Dehalococcoidetes;o__Dehalococcoidales;Other;Other;Other	166	0.000105252	7.52842e-05	0.00011842	0.000555988	0.000179986	8.4168e-05	0	0	0
k__Bacteria;p__Chloroflexi;c__Dehalococcoidetes;o__FS117-23B-02;f__;g__;s__	167	0.000578886	0.000526989	0.000296051	0.00144557	0.000899928	0.000673344	0.000257268	0.000346041	0
k__Bacteria;p__Chloroflexi;c__Dehalococcoidetes;o__GIF9;f__;g__;s__	168	0.000631512	0.00240909	0.00100657	0.00166796	0.00197984	0.00168336	0.00293285	0.0045562	0.00418295
k__Bacteria;p__Chloroflexi;c__Dehalococcoidetes;Other;Other;Other;Other	169	0	0	0	0	0.000269978	0.000168336	0	0	6.8573e-05
k__Bacteria;p__Chloroflexi;c__Ellin6529;o__;f__;g__;s__	170	0.00126302	0.00301137	0.000828942	0.0211275	0.0109791	0.0118677	5.14536e-05	0.000115347	0.000548584
k__Bacteria;p__Chloroflexi;c__S085;o__;f__;g__;s__	171	0.000210504	0.000150568	0.00011842	0.00222395	0.00107991	0.00143086	0.00174942	0.00224926	0.0032915
k__Bacteria;p__Chloroflexi;c__SAR202;o__;f__;g__;s__	172	0	0	0	0.000222395	0	0	0	0	0
k__Bacteria;p__Chloroflexi;c__SL56;o__;f__;g__;s__	173	5.2626e-05	7.52842e-05	0	0	0	0	0	0	0
k__Bacteria;p__Chloroflexi;c__Thermomicrobia;o__AKYG1722;f__;g__;s__	174	0.000105252	0	0.00011842	0	0	0	0	0	0
k__Bacteria;p__Chloroflexi;c__Thermomicrobia;o__JG30-KF-CM45;f__;g__;s__	175	0.000157878	0.000602274	5.92101e-05	0.000667186	0	0.000168336	0	0	0
k__Bacteria;p__Chloroflexi;c__TK17;o__;f__;g__;s__	176	0.000105252	0	0	0.000222395	0.000269978	8.4168e-05	0	0	0
k__Bacteria;p__Chloroflexi;c__TK17;o__mle1-48;f__;g__;s__	177	0	7.52842e-05	0	0.00122317	0.00107991	0.000252504	0	0	0
k__Bacteria;p__Cyanobacteria;c__;o__;f__;g__;s__	178	0	0	0	0.000222395	0.00116991	0.00143086	0	0	0
k__Bacteria;p__Cyanobacteria;c__Chloroplast;o__Chlorophyta;f__;g__;s__	179	0	0.000150568	5.92101e-05	0.000555988	0.000989921	0.000925848	5.14536e-05	0	0
k__Bacteria;p__Cyanobacteria;c__Chloroplast;o__Chlorophyta;f__Chlamydomonadaceae;g__;s__	180	0	0	0	0	0.000179986	0	0	0	0
k__Bacteria;p__Cyanobacteria;c__Chloroplast;o__Stramenopiles;f__;g__;s__	181	0.000105252	0.000526989	0.000296051	0.0181252	0.049676	0.0469657	5.14536e-05	5.76735e-05	0.000274292
k__Bacteria;p__Cyanobacteria;c__Oscillatoriophycideae;o__Chroococcales;f__;g__;s__	182	0	0	0	0.0135661	0.00854932	0.013551	0	0	0
k__Bacteria;p__Cyanobacteria;c__Oscillatoriophycideae;o__Chroococcales;f__Cyanobacteriaceae;g__;s__	183	0	0	0	0.00767263	0.011879	0.0132985	0	0	0
k__Bacteria;p__Cyanobacteria;c__Oscillatoriophycideae;o__Chroococcales;f__Cyanobacteriaceae;g__Cyanobacterium;s__	184	0	0	0	0.0103414	0.0181785	0.0196953	0	0	0
k__Bacteria;p__Cyanobacteria;c__Oscillatoriophycideae;o__Chroococcales;f__Cyanobacteriaceae;g__Cyanothece;s__	185	0	0	0	0.000667186	0.000269978	0.00042084	0	0	0
k__Bacteria;p__Cyanobacteria;c__Oscillatoriophycideae;o__Chroococcales;f__Xenococcaceae;g__;s__	186	0	7.52842e-05	0	0.0214611	0.0305976	0.0394748	0	0	0
k__Bacteria;p__Cyanobacteria;c__Oscillatoriophycideae;o__Chroococcales;f__Xenococcaceae;Other;Other	187	0	0	0	0.00266874	0.00845932	0.00673344	0	0	0
k__Bacteria;p__Cyanobacteria;c__Oscillatoriophycideae;o__Chroococcales;Other;Other;Other	188	0	0	0	0.00177916	0.00107991	0.00244087	0	0	0
k__Bacteria;p__Cyanobacteria;c__Oscillatoriophycideae;o__Oscillatoriales;f__Phormidiaceae;g__;s__	189	0	0	0	0.000222395	0.000359971	0.000336672	0	0	0
k__Bacteria;p__Cyanobacteria;c__Oscillatoriophycideae;Other;Other;Other;Other	190	0	0	0	0.00044479	0.000449964	0.000925848	0	0	0
k__Bacteria;p__Cyanobacteria;c__Synechococcophycideae;o__Pseudanabaenales;f__Pseudanabaenaceae;g__;s__	191	0	7.52842e-05	0	0	0.000809935	0.00101002	0	0	0
k__Bacteria;p__Cyanobacteria;c__Synechococcophycideae;o__Pseudanabaenales;f__Pseudanabaenaceae;g__Halomicronema;s__	192	0	0	0	0.018014	0.0196184	0.0267654	0	0	0
k__Bacteria;p__Cyanobacteria;c__Synechococcophycideae;o__Pseudanabaenales;f__Pseudanabaenaceae;g__Leptolyngbya;s__	193	5.2626e-05	0	0	0.000889581	0.000809935	0.000336672	0	0	0
k__Bacteria;p__Cyanobacteria;c__Synechococcophycideae;o__Synechococcales;f__Acaryochloridaceae;g__;s__	194	0	0	0	0.000333593	0.000269978	0.000589176	0	0	0
k__Bacteria;p__Cyanobacteria;c__Synechococcophycideae;o__Synechococcales;f__Acaryochloridaceae;g__Acaryochloris;s__	195	0	0	0	0.000111198	0	0.000168336	0	0	0
k__Bacteria;p__Cyanobacteria;c__Synechococcophycideae;o__Synechococcales;f__Acaryochloridaceae;Other;Other	196	0	0	0	0.0143445	0.0172786	0.0233987	0	0	0
k__Bacteria;p__Cyanobacteria;c__Synechococcophycideae;o__Synechococcales;f__Chamaesiphonaceae;g__;s__	197	0	0	0	0	0	0.000168336	0	0	0
k__Bacteria;p__Cyanobacteria;c__Synechococcophycideae;o__Synechococcales;f__Synechococcaceae;g__Prochlorococcus;s__	198	0	0	0	0.000222395	0.000179986	0	0	0	0
k__Bacteria;p__Cyanobacteria;c__Synechococcophycideae;o__Synechococcales;f__Synechococcaceae;g__Synechococcus;s__	199	0.00131565	0.00203267	0.000651312	0.0252419	0.0150288	0.0187695	5.14536e-05	5.76735e-05	0.000137146
k__Bacteria;p__Cyanobacteria;c__Synechococcophycideae;o__Synechococcales;f__Synechococcaceae;Other;Other	200	0.000210504	0.000150568	5.92101e-05	0.0047815	0.00296976	0.00286171	5.14536e-05	0.000115347	0
k__Bacteria;p__Elusimicrobia;c__Elusimicrobia;o__IIb;f__;g__;s__	201	0.000105252	0	0	0	0	0	0	0	0
k__Bacteria;p__Elusimicrobia;c__Elusimicrobia;o__MD2894-B20;f__;g__;s__	202	5.2626e-05	0.000301137	0.00011842	0	0	0	0	0	0
k__Bacteria;p__Elusimicrobia;c__Elusimicrobia;o__MVP-88;f__;g__;s__	203	0	0	0	0	0	0	5.14536e-05	5.76735e-05	6.8573e-05
k__Bacteria;p__FCPU426;c__;o__;f__;g__;s__	204	0	0	0	0.000222395	0	0	5.14536e-05	0	0
k__Bacteria;p__Fibrobacteres;c__;o__;f__;g__;s__	205	0	0	0	0	0	8.4168e-05	5.14536e-05	0	0
k__Bacteria;p__Fibrobacteres;c__TG3;o__TG3-1;f__;g__;s__	206	0	0	0	0.00044479	8.99928e-05	0.000252504	0	0	0
k__Bacteria;p__Fibrobacteres;c__TG3;o__TG3-1;f__B122;g__;s__	207	0	7.52842e-05	0	0	0.000179986	0	0	0	0
k__Bacteria;p__Fibrobacteres;c__TG3;o__TG3-1;f__MAT-CR-H6-H10;g__;s__	208	0	0.000301137	0	0.000333593	0	8.4168e-05	0	5.76735e-05	0
k__Bacteria;p__Fibrobacteres;c__TG3;o__TG3-1;f__TSCOR003-O20;g__;s__	209	0	0	0	0.000111198	0	0.000168336	5.14536e-05	0	6.8573e-05
k__Bacteria;p__Fibrobacteres;c__TG3;o__TG3-1;Other;Other;Other	210	0	0	0	0	0	0	0.000257268	0	0.000205719
k__Bacteria;p__Firmicutes;c__Bacilli;o__Bacillales;f__Bacillaceae;g__;s__	211	0	0.000225853	5.92101e-05	0	0	0	0	0	0
k__Bacteria;p__Firmicutes;c__Bacilli;o__Bacillales;f__Bacillaceae;g__Bacillus;Other	212	0	7.52842e-05	0	0	0.000179986	0	0	0	0
k__Bacteria;p__Firmicutes;c__Bacilli;o__Bacillales;f__Bacillaceae;g__Bacillus;s__	213	0.00026313	0.000150568	0.00017763	0.000333593	8.99928e-05	0.00042084	0.000257268	0.00017302	0.000137146
k__Bacteria;p__Firmicutes;c__Bacilli;o__Bacillales;f__Bacillaceae;g__Bacillus;s__flexus	214	0.00026313	0.000150568	0	0	0	0	0	0	0
k__Bacteria;p__Firmicutes;c__Bacilli;o__Bacillales;Other;Other;Other	215	0	0.000150568	5.92101e-05	0.000111198	0	0	0	0	0
k__Bacteria;p__Firmicutes;c__Bacilli;o__Lactobacillales;f__Carnobacteriaceae;g__Trichococcus;s__	216	0	7.52842e-05	0	0	0	8.4168e-05	0	0	0
k__Bacteria;p__Firmicutes;c__Bacilli;o__Lactobacillales;f__Streptococcaceae;g__Lactococcus;s__	217	0	0	0	0	0	0.000168336	0	0	0
k__Bacteria;p__Firmicutes;c__Bacilli;o__Turicibacterales;f__Turicibacteraceae;g__Turicibacter;s__	218	0.000684139	0.00158097	0.000532891	0.000222395	0.000179986	8.4168e-05	0	0	0.000137146
k__Bacteria;p__Firmicutes;c__Clostridia;o__Clostridiales;f__;g__;s__	219	0	0.000225853	5.92101e-05	0	0.000179986	0.000168336	5.14536e-05	5.76735e-05	0
k__Bacteria;p__Firmicutes;c__Clostridia;o__Clostridiales;f__[Acidaminobacteraceae];g__;s__	220	0	0	0	0.000222395	0.000179986	0.000505008	0	0	0
k__Bacteria;p__Firmicutes;c__Clostridia;o__Clostridiales;f__[Acidaminobacteraceae];g__Acidaminobacter;s__	221	0.000315756	0.000376421	0.000355261	0.0233515	0.0346472	0.0345089	0.00190378	0.00224926	0.00144003
k__Bacteria;p__Firmicutes;c__Clostridia;o__Clostridiales;f__[Acidaminobacteraceae];g__Fusibacter;s__	222	0.00278918	0.00670029	0.00491444	0.0214611	0.0557055	0.0640518	0.00102907	0.00103812	0.000960022
k__Bacteria;p__Firmicutes;c__Clostridia;o__Clostridiales;f__[Acidaminobacteraceae];g__NP25;s__	223	0.000157878	0	5.92101e-05	0	0	0	0	0	0
k__Bacteria;p__Firmicutes;c__Clostridia;o__Clostridiales;f__[Acidaminobacteraceae];g__WH1-8;s__	224	0.00110515	0.000752842	0.00165788	0	0	0	0	0	0
k__Bacteria;p__Firmicutes;c__Clostridia;o__Clostridiales;f__[Acidaminobacteraceae];Other;Other	225	0	0.000451705	0.00017763	0.000222395	0.000359971	0.0023567	5.14536e-05	0	0
k__Bacteria;p__Firmicutes;c__Clostridia;o__Clostridiales;f__[Mogibacteriaceae];g__;s__	226	0	7.52842e-05	0	0.000111198	0.000539957	0.00084168	5.14536e-05	0.000115347	0.000274292
k__Bacteria;p__Firmicutes;c__Clostridia;o__Clostridiales;f__[Mogibacteriaceae];g__Anaerovorax;s__	227	5.2626e-05	7.52842e-05	0	0.00166796	0.00215983	0.00269338	5.14536e-05	0	0
k__Bacteria;p__Firmicutes;c__Clostridia;o__Clostridiales;f__[Tissierellaceae];g__Sedimentibacter;s__	228	0	0	0	0.00177916	0.00278978	0.00218837	0	0	0
k__Bacteria;p__Firmicutes;c__Clostridia;o__Clostridiales;f__Christensenellaceae;g__;s__	229	5.2626e-05	0.000376421	0.00011842	0.000111198	0.000179986	0	5.14536e-05	0	6.8573e-05
k__Bacteria;p__Firmicutes;c__Clostridia;o__Clostridiales;f__Clostridiaceae;g__;s__	230	0.00136828	0.00647444	0.00159867	0.000222395	0.000179986	0.000505008	0.000257268	5.76735e-05	0.000411438
k__Bacteria;p__Firmicutes;c__Clostridia;o__Clostridiales;f__Clostridiaceae;g__Alkaliphilus;s__	231	5.2626e-05	7.52842e-05	0	0	0	8.4168e-05	0	0	0
k__Bacteria;p__Firmicutes;c__Clostridia;o__Clostridiales;f__Clostridiaceae;g__Caldanaerocella;s__	232	0	0	0	0	0.000179986	8.4168e-05	0	0	0
k__Bacteria;p__Firmicutes;c__Clostridia;o__Clostridiales;f__Clostridiaceae;g__Caloramator;s__	233	0	0	5.92101e-05	0.000333593	0.000449964	0.000252504	0	0	0
k__Bacteria;p__Firmicutes;c__Clostridia;o__Clostridiales;f__Clostridiaceae;g__Clostridium;Other	234	0.000105252	0.000301137	0.00011842	0.000111198	0.000179986	0.000252504	0	5.76735e-05	0
k__Bacteria;p__Firmicutes;c__Clostridia;o__Clostridiales;f__Clostridiaceae;g__Clostridium;s__	235	5.2626e-05	0.00127983	0.000769732	0.00111198	0.00422966	0.00227254	0.000154361	0.000115347	0.000411438
k__Bacteria;p__Firmicutes;c__Clostridia;o__Clostridiales;f__Clostridiaceae;g__Clostridium;s__perfringens	236	0	0.000150568	0	0	0	0	0	0	0
k__Bacteria;p__Firmicutes;c__Clostridia;o__Clostridiales;f__Clostridiaceae;g__Proteiniclasticum;s__	237	5.2626e-05	0	5.92101e-05	0.00300234	0.00332973	0.00530258	0.000205814	0.000230694	0.000137146
k__Bacteria;p__Firmicutes;c__Clostridia;o__Clostridiales;f__Clostridiaceae;g__SMB53;s__	238	5.2626e-05	0.000602274	0.00017763	0	0.000179986	8.4168e-05	0	0	0.000137146
k__Bacteria;p__Firmicutes;c__Clostridia;o__Clostridiales;f__Clostridiaceae;g__Tindallia_Anoxynatronum;s__	239	0	0	0	0.000333593	8.99928e-05	0.000168336	0	0.000807428	0.00219434
k__Bacteria;p__Firmicutes;c__Clostridia;o__Clostridiales;f__Clostridiaceae;Other;Other	240	0.000210504	0.000526989	0.00017763	0.00366952	0.00530958	0.00151502	0	0	0
k__Bacteria;p__Firmicutes;c__Clostridia;o__Clostridiales;f__Dehalobacteriaceae;g__Dehalobacterium;s__	241	0	0	0.00011842	0	8.99928e-05	0.000168336	0	0	0
k__Bacteria;p__Firmicutes;c__Clostridia;o__Clostridiales;f__Eubacteriaceae;g__;s__	242	0	0	0	0	8.99928e-05	0.000168336	0	0	0
k__Bacteria;p__Firmicutes;c__Clostridia;o__Clostridiales;f__Eubacteriaceae;g__Acetobacterium;s__	243	0	0	0	0.000889581	0.00107991	0.000336672	0	0	0
k__Bacteria;p__Firmicutes;c__Clostridia;o__Clostridiales;f__Gracilibacteraceae;g__Gracilibacter;s__	244	0	0	0	0.000111198	8.99928e-05	0.000168336	0	0	0
k__Bacteria;p__Firmicutes;c__Clostridia;o__Clostridiales;f__Lachnospiraceae;g__;s__	245	5.2626e-05	0	5.92101e-05	0.00233515	0.00647948	0.0044609	0	0	0
k__Bacteria;p__Firmicutes;c__Clostridia;o__Clostridiales;f__Lachnospiraceae;g__Coprococcus;s__	246	0	0.000150568	0	0.000333593	0.000269978	0.00042084	5.14536e-05	0	0.000137146
k__Bacteria;p__Firmicutes;c__Clostridia;o__Clostridiales;f__Lachnospiraceae;g__Epulopiscium;s__	247	5.2626e-05	0.000225853	5.92101e-05	0.00044479	0.000179986	8.4168e-05	0	0	0
k__Bacteria;p__Firmicutes;c__Clostridia;o__Clostridiales;f__Peptococcaceae;g__;s__	248	0	0	0	0	0.000269978	0	0	0	0
k__Bacteria;p__Firmicutes;c__Clostridia;o__Clostridiales;f__Peptostreptococcaceae;g__;s__	249	5.2626e-05	0.000978695	0.000355261	0.00667186	0.0354572	0.0350981	5.14536e-05	5.76735e-05	0.000137146
k__Bacteria;p__Firmicutes;c__Clostridia;o__Clostridiales;f__Peptostreptococcaceae;Other;Other	250	0.000631512	0.00271023	0.000710522	0.000555988	0.000989921	0.00168336	5.14536e-05	5.76735e-05	0.000137146
k__Bacteria;p__Firmicutes;c__Clostridia;o__Clostridiales;f__Ruminococcaceae;g__;s__	251	0.000105252	0.000150568	0.000296051	0.00177916	0.00332973	0.00277754	0.000205814	0.000115347	6.8573e-05
k__Bacteria;p__Firmicutes;c__Clostridia;o__Clostridiales;f__Ruminococcaceae;g__Ethanoligenens;s__	252	0	0	0	0	8.99928e-05	8.4168e-05	0	0	0
k__Bacteria;p__Firmicutes;c__Clostridia;o__Clostridiales;f__Ruminococcaceae;g__Oscillospira;s__	253	0	0	0	0.000667186	0.000989921	0.000757512	0	0	0
k__Bacteria;p__Firmicutes;c__Clostridia;o__Clostridiales;f__Veillonellaceae;g__;s__	254	0	0	0	0.000222395	0.000449964	0.000168336	0	0	0
k__Bacteria;p__Firmicutes;c__Clostridia;o__Clostridiales;f__Veillonellaceae;g__Pelosinus;s__	255	0	0	0	0	8.99928e-05	8.4168e-05	0	0	0
k__Bacteria;p__Firmicutes;c__Clostridia;o__Clostridiales;f__Veillonellaceae;g__vadinHB04;s__	256	0	0	0	0	0.000269978	0.000252504	0	0	0
k__Bacteria;p__Firmicutes;c__Clostridia;o__Clostridiales;Other;Other;Other	257	0	0	5.92101e-05	0.000333593	0.000269978	0.000252504	0	0	0
k__Bacteria;p__Firmicutes;c__Clostridia;o__OPB54;f__;g__;s__	258	5.2626e-05	0.000150568	5.92101e-05	0.00200156	0.000359971	0.00042084	0.000977618	0.000576735	0.00637729
k__Bacteria;p__Firmicutes;c__Erysipelotrichi;o__Erysipelotrichales;f__Erysipelotrichaceae;g__PSB-M-3;s__	259	5.2626e-05	0	0	0.00589347	0.00809935	0.00757512	0.000154361	5.76735e-05	6.8573e-05
k__Bacteria;p__Fusobacteria;c__Fusobacteriia;o__Fusobacteriales;f__;g__;s__	260	0.000105252	0.000301137	0	0.000333593	0.00215983	0.00151502	0	0	0
k__Bacteria;p__Fusobacteria;c__Fusobacteriia;o__Fusobacteriales;f__Fusobacteriaceae;g__Fusobacterium;s__	261	0	0.000225853	5.92101e-05	0	0	0	0	0	0
k__Bacteria;p__Fusobacteria;c__Fusobacteriia;o__Fusobacteriales;f__Fusobacteriaceae;g__Propionigenium;s__	262	0.000105252	0.000150568	0	0	0	0	0	0	0
k__Bacteria;p__Fusobacteria;c__Fusobacteriia;o__Fusobacteriales;f__Fusobacteriaceae;g__u114;s__	263	0	0	0	0	0	0	5.14536e-05	0	0.000137146
k__Bacteria;p__Gemmatimonadetes;c__Gemm-1;o__;f__;g__;s__	264	0.000105252	0.000225853	0.00011842	0.00378072	0.00206983	0.00143086	0	0	0
k__Bacteria;p__Gemmatimonadetes;c__Gemm-2;o__;f__;g__;s__	265	0.000210504	0.000376421	5.92101e-05	0.000889581	0.000539957	0.000168336	0	5.76735e-05	0
k__Bacteria;p__Gemmatimonadetes;c__Gemm-6;o__;f__;g__;s__	266	5.2626e-05	0	0	0.000111198	0	0	0	0	0
k__Bacteria;p__Gemmatimonadetes;c__Gemmatimonadetes;o__;f__;g__;s__	267	0	0	0	0.000333593	8.99928e-05	0	0	0	0
k__Bacteria;p__GN02;c__3BR-5F;o__;f__;g__;s__	268	0	0	5.92101e-05	0.00044479	0.000449964	0.000589176	0.000154361	0.00017302	0.000342865
k__Bacteria;p__GN02;c__BB34;o__;f__;g__;s__	269	0	0.000225853	0.000236841	0.000778383	0.00062995	0.00042084	0.000154361	0.000346041	0.000342865
k__Bacteria;p__GN02;c__IIB17;o__;f__;g__;s__	270	0	0	0	0	0	0	0	5.76735e-05	6.8573e-05
k__Bacteria;p__GN04;c__;o__;f__;g__;s__	271	0	0	0	0.000222395	8.99928e-05	0	0	0	0
k__Bacteria;p__GN04;c__GN15;o__;f__;g__;s__	272	0.000210504	0.000225853	0.000296051	0.000555988	0.000359971	0.000589176	5.14536e-05	0	0
k__Bacteria;p__GN04;c__MSB-5A5;o__;f__;g__;s__	273	0	0	0	0	0	0	0	0.00017302	0.000274292
k__Bacteria;p__GOUTA4;c__;o__;f__;g__;s__	274	0	0	0	0.000111198	8.99928e-05	0	0	0	0
k__Bacteria;p__Kazan-3B-28;c__;o__;f__;g__;s__	275	0.000368382	0.000150568	0.00011842	0	0	0	0	0	0
k__Bacteria;p__LCP-89;c__SAW1_B44;o__;f__;g__;s__	276	0.000105252	0.000225853	0.000355261	0.000111198	0.000179986	8.4168e-05	0	0	0
k__Bacteria;p__LD1;c__;o__;f__;g__;s__	277	0	0	0	0.000111198	0.000179986	8.4168e-05	5.14536e-05	5.76735e-05	0
k__Bacteria;p__Lentisphaerae;c__[Lentisphaeria];o__Victivallales;f__Victivallaceae;g__;s__	278	0	7.52842e-05	5.92101e-05	0	0	8.4168e-05	0	0	0
k__Bacteria;p__Lentisphaerae;c__[Lentisphaeria];o__Z20;f__;g__;s__	279	0.000105252	0	5.92101e-05	0.000222395	0.000179986	0	0	0	0
k__Bacteria;p__MVS-104;c__;o__;f__;g__;s__	280	0	0	0	0	0	0	5.14536e-05	5.76735e-05	0
k__Bacteria;p__Nitrospirae;c__Nitrospira;o__Nitrospirales;f__[Thermodesulfovibrionaceae];g__;s__	281	0.000789391	0.000301137	0.000769732	0.00144557	0.000539957	0.000505008	0	5.76735e-05	0.000205719
k__Bacteria;p__Nitrospirae;c__Nitrospira;o__Nitrospirales;f__[Thermodesulfovibrionaceae];g__BD2-6;s__	282	0.000578886	0.00135512	0.000592101	0.00144557	0.000989921	0.00042084	5.14536e-05	0	0
k__Bacteria;p__Nitrospirae;c__Nitrospira;o__Nitrospirales;f__[Thermodesulfovibrionaceae];g__GOUTA19;s__	283	5.2626e-05	0.000225853	0.00011842	0.00800623	0.00431965	0.00311422	0.000102907	0.000288367	0.000411438
k__Bacteria;p__Nitrospirae;c__Nitrospira;o__Nitrospirales;f__[Thermodesulfovibrionaceae];g__HB118;s__	284	0	0	0	0	0	0	0	0.000115347	6.8573e-05
k__Bacteria;p__Nitrospirae;c__Nitrospira;o__Nitrospirales;f__[Thermodesulfovibrionaceae];g__LCP-6;s__	285	0.00257868	0.00534518	0.00343419	0.0267986	0.0221382	0.0197795	0.00072035	0.00132649	0.00171432
k__Bacteria;p__Nitrospirae;c__Nitrospira;o__Nitrospirales;f__FW;g__4-29;s__	286	5.2626e-05	7.52842e-05	0	0.00166796	0.00161987	0.00151502	0.000102907	0.000230694	0.000411438
k__Bacteria;p__Nitrospirae;c__Nitrospira;o__Nitrospirales;f__Nitrospiraceae;g__Nitrospira;s__	287	0.000157878	0.000376421	5.92101e-05	0.0047815	0.00314975	0.00227254	0	0	0
k__Bacteria;p__NKB19;c__;o__;f__;g__;s__	288	0	0	0	0.000111198	8.99928e-05	0	0	0	0
k__Bacteria;p__OD1;c__;o__;f__;g__;s__	289	5.2626e-05	0.000150568	0.000355261	0.000222395	0.000359971	0.000252504	0.000102907	5.76735e-05	0.000137146
k__Bacteria;p__OD1;c__ABY1;o__;f__;g__;s__	290	0.00026313	0.00090341	0.000296051	0.000889581	0.000449964	0.000757512	5.14536e-05	0	0.000137146
k__Bacteria;p__OD1;c__ZB2;o__;f__;g__;s__	291	5.2626e-05	0	5.92101e-05	0.000111198	0.000269978	0.000252504	0.000154361	0.000115347	0.00068573
k__Bacteria;p__OP1;c__MSBL6;o__;f__;g__;s__	292	0	0	5.92101e-05	0	0	8.4168e-05	0	0	0
k__Bacteria;p__OP3;c__;o__;f__;g__;s__	293	0	0	0.00011842	0.000111198	8.99928e-05	8.4168e-05	0.000102907	0	6.8573e-05
k__Bacteria;p__OP3;c__BD4-9;o__;f__;g__;s__	294	0.00026313	0.000376421	0.000414471	0.000222395	8.99928e-05	0.00042084	0	0.000115347	0
k__Bacteria;p__OP3;c__koll11;o__;f__;g__;s__	295	0.000210504	0.000451705	5.92101e-05	0.000222395	0.000359971	0.000336672	5.14536e-05	0	6.8573e-05
k__Bacteria;p__OP3;c__koll11;o__GIF10;f__;g__;s__	296	0.000157878	0.000301137	0.00011842	0.00200156	0.00233981	0.0023567	0.00113198	0.00155718	0.00185147
k__Bacteria;p__OP3;c__PBS-25;o__;f__;g__;s__	297	0	0	0	0.000111198	0	8.4168e-05	0	0	0
k__Bacteria;p__OP8;c__OP8_1;o__;f__;g__;s__	298	0.00173666	0.00346307	0.00183551	0.00956299	0.00476962	0.0063126	0.00710059	0.00692081	0.00987451
k__Bacteria;p__OP8;c__OP8_1;o__HMMVPog-54;f__;g__;s__	299	0.000421008	0.00127983	0.000769732	0.00222395	0.000989921	0.00193586	0.00612297	0.00547898	0.00699445
k__Bacteria;p__OP8;c__OP8_1;o__SHA-124;f__;g__;s__	300	0.00026313	0.000451705	5.92101e-05	0.00778383	0.0036897	0.00429257	0.000102907	0.000692081	0.000548584
k__Bacteria;p__OP8;c__OP8_2;o__;f__;g__;s__	301	0.000315756	0.00165625	0.000414471	0.000555988	8.99928e-05	0.00042084	0	0	6.8573e-05
k__Bacteria;p__OP9;c__JS1;o__SB-45;f__;g__;s__	302	0.000157878	0.000602274	0.000710522	0.000111198	0	0	5.14536e-05	0	0.000205719
k__Bacteria;p__Planctomycetes;c__;o__;f__;g__;s__	303	5.2626e-05	0.000225853	5.92101e-05	0.000222395	8.99928e-05	0	5.14536e-05	5.76735e-05	0
k__Bacteria;p__Planctomycetes;c__ODP123;o__;f__;g__;s__	304	0	0.000150568	0	0.000111198	8.99928e-05	0	5.14536e-05	0	0
k__Bacteria;p__Planctomycetes;c__OM190;o__agg27;f__;g__;s__	305	5.2626e-05	0.000150568	0.00011842	0.000889581	0.000179986	0.000925848	0	0	0
k__Bacteria;p__Planctomycetes;c__OM190;o__CL500-15;f__;g__;s__	306	5.2626e-05	0.000225853	0	0.000333593	0.000179986	0.000252504	0	0	0
k__Bacteria;p__Planctomycetes;c__Phycisphaerae;o__CCM11a;f__;g__;s__	307	0.000210504	0.000150568	0.00017763	0.000222395	0.000449964	0	0	0	0
k__Bacteria;p__Planctomycetes;c__Phycisphaerae;o__MSBL9;f__;g__;s__	308	5.2626e-05	7.52842e-05	5.92101e-05	0.000111198	0	0	0	0	0
k__Bacteria;p__Planctomycetes;c__Phycisphaerae;o__Phycisphaerales;f__;g__;s__	309	0.00105252	0.00248438	0.0011842	0.0046703	0.00206983	0.00227254	5.14536e-05	0	0.000205719
k__Bacteria;p__Planctomycetes;c__Phycisphaerae;o__Phycisphaerales;f__Phycisphaeraceae;g__;s__	310	0.000210504	0.000301137	5.92101e-05	0.000333593	0	0.000336672	0	0	0.000137146
k__Bacteria;p__Planctomycetes;c__Phycisphaerae;o__Pla1;f__;g__;s__	311	0.00026313	0.000301137	0.00017763	0.000333593	8.99928e-05	0.000168336	0.000102907	0.000115347	6.8573e-05
k__Bacteria;p__Planctomycetes;c__Phycisphaerae;o__WD2101;f__;g__;s__	312	0	0	0.00017763	0.00177916	0.000899928	0.000589176	0	5.76735e-05	0
k__Bacteria;p__Planctomycetes;c__Planctomycetia;o__B97;f__;g__;s__	313	0	0	0	0.000111198	0.000179986	0	0	0	0
k__Bacteria;p__Planctomycetes;c__Planctomycetia;o__Gemmatales;f__Gemmataceae;g__;s__	314	5.2626e-05	7.52842e-05	0	0.000222395	0	0	0	0	0
k__Bacteria;p__Planctomycetes;c__Planctomycetia;o__Gemmatales;f__Gemmataceae;g__Gemmata;s__	315	0	0	0	0	0.000179986	8.4168e-05	0	0	0
k__Bacteria;p__Planctomycetes;c__Planctomycetia;o__Pirellulales;f__Pirellulaceae;g__;s__	316	0.000105252	0.000376421	0.00011842	0.00100078	0.00143988	0.00109418	0	0	0
k__Bacteria;p__Planctomycetes;c__Planctomycetia;o__Planctomycetales;f__Planctomycetaceae;g__Planctomyces;s__	317	0.000105252	0	0	0.000333593	0.000269978	0.000505008	0	0	0
k__Bacteria;p__Planctomycetes;c__vadinHA49;o__PeHg47;f__;g__;s__	318	5.2626e-05	0	0	0	0	0	0	0	6.8573e-05
k__Bacteria;p__Poribacteria;c__;o__;f__;g__;s__	319	0.000473634	0.000301137	0.000651312	0.000111198	0.000179986	0.000336672	0.000514536	0.000576735	0.000548584
k__Bacteria;p__Proteobacteria;c__;o__;f__;g__;s__	320	0.000315756	0.000376421	0.000236841	0.00555988	0.00314975	0.0018517	0.000977618	0.00530596	0.00240005
k__Bacteria;p__Proteobacteria;c__Alphaproteobacteria;o__;f__;g__;s__	321	0.00536786	0.00888354	0.00384866	0.00300234	0.00215983	0.0018517	0.000102907	0.00149951	0.00102859
k__Bacteria;p__Proteobacteria;c__Alphaproteobacteria;o__Caulobacterales;f__Caulobacteraceae;g__;s__	322	5.2626e-05	0	0	0.000222395	8.99928e-05	8.4168e-05	0.000308721	0.000403714	0.00116574
k__Bacteria;p__Proteobacteria;c__Alphaproteobacteria;o__Caulobacterales;f__Caulobacteraceae;g__Brevundimonas;s__diminuta	323	0	0	0	0.000333593	8.99928e-05	0.000168336	0	5.76735e-05	6.8573e-05
k__Bacteria;p__Proteobacteria;c__Alphaproteobacteria;o__Caulobacterales;f__Caulobacteraceae;g__Mycoplana;s__	324	0	0	0	0	0	0	5.14536e-05	5.76735e-05	0
k__Bacteria;p__Proteobacteria;c__Alphaproteobacteria;o__Caulobacterales;f__Caulobacteraceae;g__Phenylobacterium;s__	325	0	0	0.00011842	0.000111198	0	0	0	0	6.8573e-05
k__Bacteria;p__Proteobacteria;c__Alphaproteobacteria;o__Ellin329;f__;g__;s__	326	5.2626e-05	0.000225853	0	0.000333593	0.000269978	0	0	0	0
k__Bacteria;p__Proteobacteria;c__Alphaproteobacteria;o__Kiloniellales;f__Kiloniellaceae;g__Thalassospira;s__	327	0.000210504	7.52842e-05	0.00017763	0	0	0	0	0	0
k__Bacteria;p__Proteobacteria;c__Alphaproteobacteria;o__Rhizobiales;f__;g__;s__	328	0.00210504	0.00361364	0.00112499	0.0162348	0.0134089	0.0143927	0.000308721	0.000403714	0.000960022
k__Bacteria;p__Proteobacteria;c__Alphaproteobacteria;o__Rhizobiales;f__Aurantimonadaceae;g__;s__	329	0	7.52842e-05	0	0.000111198	0.000269978	0.000757512	0	0	0
k__Bacteria;p__Proteobacteria;c__Alphaproteobacteria;o__Rhizobiales;f__Beijerinckiaceae;g__;s__	330	0	0	0	0.000111198	0	8.4168e-05	0	0	0
k__Bacteria;p__Proteobacteria;c__Alphaproteobacteria;o__Rhizobiales;f__Beijerinckiaceae;Other;Other	331	0	0	0	0	0	0	0.000154361	5.76735e-05	0.000274292
k__Bacteria;p__Proteobacteria;c__Alphaproteobacteria;o__Rhizobiales;f__Bradyrhizobiaceae;g__Bradyrhizobium;s__	332	0	0	0	0.000111198	0	8.4168e-05	5.14536e-05	0	0
k__Bacteria;p__Proteobacteria;c__Alphaproteobacteria;o__Rhizobiales;f__Hyphomicrobiaceae;g__;s__	333	0.00442059	0.0103892	0.00331577	0.0226843	0.012329	0.0141402	5.14536e-05	0.000115347	0.000274292
k__Bacteria;p__Proteobacteria;c__Alphaproteobacteria;o__Rhizobiales;f__Hyphomicrobiaceae;g__Devosia;s__	334	0	0	0	0.000222395	8.99928e-05	0.000252504	0.000823257	0.000403714	0.000960022
k__Bacteria;p__Proteobacteria;c__Alphaproteobacteria;o__Rhizobiales;f__Hyphomicrobiaceae;g__Hyphomicrobium;Other	335	0.00026313	0.00090341	0.000473681	0.00233515	0.00143988	0.00126252	0	0	0
k__Bacteria;p__Proteobacteria;c__Alphaproteobacteria;o__Rhizobiales;f__Hyphomicrobiaceae;g__Hyphomicrobium;s__	336	0.000473634	0.00090341	0.000592101	0.00700545	0.0050396	0.00538675	5.14536e-05	0.000346041	0.000480011
k__Bacteria;p__Proteobacteria;c__Alphaproteobacteria;o__Rhizobiales;f__Hyphomicrobiaceae;g__Pedomicrobium;s__	337	0.000157878	0.000225853	0	0.00044479	0.000269978	0.000168336	0	0	0
k__Bacteria;p__Proteobacteria;c__Alphaproteobacteria;o__Rhizobiales;f__Hyphomicrobiaceae;g__Rhodoplanes;s__	338	5.2626e-05	0.000451705	0.00011842	0.00833982	0.00359971	0.00286171	0.000102907	0.000403714	0
k__Bacteria;p__Proteobacteria;c__Alphaproteobacteria;o__Rhizobiales;f__Hyphomicrobiaceae;Other;Other	339	0.00131565	0.00203267	0.0011842	0.00233515	0.00269978	0.00260921	0	5.76735e-05	0
k__Bacteria;p__Proteobacteria;c__Alphaproteobacteria;o__Rhizobiales;f__Methylocystaceae;g__;s__	340	0	7.52842e-05	0	0	0	0	0	0	6.8573e-05
k__Bacteria;p__Proteobacteria;c__Alphaproteobacteria;o__Rhizobiales;f__Methylocystaceae;g__Methylopila;s__	341	0	0	0	0	8.99928e-05	0.000252504	0	0	0
k__Bacteria;p__Proteobacteria;c__Alphaproteobacteria;o__Rhizobiales;f__Methylocystaceae;g__Methylosinus;s__	342	5.2626e-05	0.000150568	5.92101e-05	0.00222395	0.0012599	0.00084168	0.000102907	0	0.000342865
k__Bacteria;p__Proteobacteria;c__Alphaproteobacteria;o__Rhizobiales;f__Methylocystaceae;g__Pleomorphomonas;s__	343	0	0.000150568	0	0	0	0	0	0	0
k__Bacteria;p__Proteobacteria;c__Alphaproteobacteria;o__Rhizobiales;f__Phyllobacteriaceae;g__;s__	344	0.000947269	0.00248438	0.000473681	0.000889581	0.000719942	0.00101002	0	0.000115347	0.000205719
k__Bacteria;p__Proteobacteria;c__Alphaproteobacteria;o__Rhizobiales;f__Phyllobacteriaceae;Other;Other	345	0	0	0	0.000333593	0	0.000168336	5.14536e-05	5.76735e-05	0
k__Bacteria;p__Proteobacteria;c__Alphaproteobacteria;o__Rhizobiales;f__Rhizobiaceae;g__;s__	346	0.000105252	0.000301137	0.00011842	0.000889581	0.0012599	0.000925848	0.00334448	0.00224926	0.00480011
k__Bacteria;p__Proteobacteria;c__Alphaproteobacteria;o__Rhizobiales;f__Rhizobiaceae;g__Agrobacterium;s__	347	5.2626e-05	7.52842e-05	0.00011842	0.000111198	8.99928e-05	0	0.000617443	0.000576735	0.000754303
k__Bacteria;p__Proteobacteria;c__Alphaproteobacteria;o__Rhizobiales;f__Rhizobiaceae;g__Kaistia;s__	348	0.000105252	0	0	0.000111198	0	0	5.14536e-05	0	0.000205719
k__Bacteria;p__Proteobacteria;c__Alphaproteobacteria;o__Rhizobiales;f__Rhizobiaceae;Other;Other	349	0	0	0	0.000333593	0	0.000252504	5.14536e-05	0	0.000137146
k__Bacteria;p__Proteobacteria;c__Alphaproteobacteria;o__Rhizobiales;Other;Other;Other	350	0.000105252	0.000225853	0	0.00111198	0.00116991	0.00168336	5.14536e-05	0	0
k__Bacteria;p__Proteobacteria;c__Alphaproteobacteria;o__Rhodobacterales;f__Hyphomonadaceae;g__;s__	351	0	0	0	0.00044479	8.99928e-05	0.000168336	0	0	0
k__Bacteria;p__Proteobacteria;c__Alphaproteobacteria;o__Rhodobacterales;f__Hyphomonadaceae;g__Hyphomonas;s__	352	5.2626e-05	7.52842e-05	0	0.000111198	0	0	0.000154361	5.76735e-05	0.000205719
k__Bacteria;p__Proteobacteria;c__Alphaproteobacteria;o__Rhodobacterales;f__Rhodobacteraceae;g__;s__	353	0.0329439	0.0213807	0.016638	0.00800623	0.00512959	0.00521842	0.00987908	0.0262414	0.0257834
k__Bacteria;p__Proteobacteria;c__Alphaproteobacteria;o__Rhodobacterales;f__Rhodobacteraceae;g__Anaerospora;s__	354	0.0014209	0.00150568	0.000710522	0	0	0	0.00339594	0.0047869	0.00555441
k__Bacteria;p__Proteobacteria;c__Alphaproteobacteria;o__Rhodobacterales;f__Rhodobacteraceae;g__Octadecabacter;s__	355	0.00147353	0.00105398	0.00112499	0	0	0	0	0	0
k__Bacteria;p__Proteobacteria;c__Alphaproteobacteria;o__Rhodobacterales;f__Rhodobacteraceae;g__Paracoccus;Other	356	5.2626e-05	0	5.92101e-05	0.000222395	0	0	0	0	6.8573e-05
k__Bacteria;p__Proteobacteria;c__Alphaproteobacteria;o__Rhodobacterales;f__Rhodobacteraceae;g__Paracoccus;s__marcusii	357	0	0	0.00011842	0	0	8.4168e-05	0	0	0
k__Bacteria;p__Proteobacteria;c__Alphaproteobacteria;o__Rhodobacterales;f__Rhodobacteraceae;g__Phaeobacter;s__	358	5.2626e-05	0	0	0	0	0	0	5.76735e-05	0
k__Bacteria;p__Proteobacteria;c__Alphaproteobacteria;o__Rhodobacterales;f__Rhodobacteraceae;g__Rhodobacter;s__	359	0.00278918	0.00406535	0.0023092	0.00244635	0.00440965	0.0021042	0.0151788	0.0171867	0.0192004
k__Bacteria;p__Proteobacteria;c__Alphaproteobacteria;o__Rhodobacterales;f__Rhodobacteraceae;Other;Other	360	0.000157878	7.52842e-05	0.00011842	0.00044479	0.000899928	0.000673344	0	0.00017302	0.000205719
k__Bacteria;p__Proteobacteria;c__Alphaproteobacteria;o__Rhodobacterales;Other;Other;Other	361	0	0	0	0.00044479	8.99928e-05	0	0	0	0
k__Bacteria;p__Proteobacteria;c__Alphaproteobacteria;o__Rhodospirillales;f__;g__;s__	362	0.000210504	0.000526989	5.92101e-05	0.000111198	0.000179986	0.000252504	0	0	0
k__Bacteria;p__Proteobacteria;c__Alphaproteobacteria;o__Rhodospirillales;f__Acetobacteraceae;g__;s__	363	0	0.000150568	0	0.00111198	0.000359971	0.000505008	0	0	6.8573e-05
k__Bacteria;p__Proteobacteria;c__Alphaproteobacteria;o__Rhodospirillales;f__Rhodospirillaceae;g__;s__	364	0.00463109	0.00639916	0.00319735	0.00678305	0.00575954	0.00589176	0.000257268	0.000403714	6.8573e-05
k__Bacteria;p__Proteobacteria;c__Alphaproteobacteria;o__Rhodospirillales;f__Rhodospirillaceae;g__Inquilinus;s__	365	0.000210504	0.000602274	0.000355261	0	8.99928e-05	0.000505008	0	0	0
k__Bacteria;p__Proteobacteria;c__Alphaproteobacteria;o__Rickettsiales;f__;g__;s__	366	0	0	0	0.000222395	0	0	0	0	0
k__Bacteria;p__Proteobacteria;c__Alphaproteobacteria;o__Sphingomonadales;f__Erythrobacteraceae;g__;s__	367	5.2626e-05	0	0.00017763	0.00044479	0.000539957	0.000336672	0	0.000230694	0.00068573
k__Bacteria;p__Proteobacteria;c__Alphaproteobacteria;o__Sphingomonadales;f__Erythrobacteraceae;g__Erythrobacter;s__	368	0	0.000150568	0	0	0.000179986	0	0	0	0.000137146
k__Bacteria;p__Proteobacteria;c__Alphaproteobacteria;o__Sphingomonadales;f__Erythrobacteraceae;Other;Other	369	0	0.000225853	5.92101e-05	0.00044479	0.000449964	0.000168336	0	0	0.000205719
k__Bacteria;p__Proteobacteria;c__Alphaproteobacteria;o__Sphingomonadales;f__Sphingomonadaceae;g__;s__	370	0	0.000225853	0	0.00044479	0.000179986	0.000252504	0	5.76735e-05	0.000137146
k__Bacteria;p__Proteobacteria;c__Alphaproteobacteria;o__Sphingomonadales;f__Sphingomonadaceae;g__Kaistobacter;s__	371	0	0	0	0.000333593	0	0	0	0	0
k__Bacteria;p__Proteobacteria;c__Alphaproteobacteria;o__Sphingomonadales;f__Sphingomonadaceae;g__Novosphingobium;s__	372	0	7.52842e-05	5.92101e-05	0.000778383	0.000719942	0.000757512	0.000411629	0.000115347	0.000891449
k__Bacteria;p__Proteobacteria;c__Alphaproteobacteria;o__Sphingomonadales;Other;Other;Other	373	0	0	0	0.000222395	0.000179986	8.4168e-05	0	0	0
k__Bacteria;p__Proteobacteria;c__Alphaproteobacteria;Other;Other;Other;Other	374	0.000421008	0.000225853	0.000236841	0	8.99928e-05	0	0	0	0
k__Bacteria;p__Proteobacteria;c__Betaproteobacteria;o__;f__;g__;s__	375	0.000210504	0.000526989	5.92101e-05	0.00978539	0.0037797	0.00471341	0.000102907	5.76735e-05	6.8573e-05
k__Bacteria;p__Proteobacteria;c__Betaproteobacteria;o__Burkholderiales;f__Alcaligenaceae;g__;s__	376	0.000421008	0.000677558	0.00017763	0.0091182	0.00719942	0.00681761	0.00149215	0.00132649	0.00233148
k__Bacteria;p__Proteobacteria;c__Betaproteobacteria;o__Burkholderiales;f__Comamonadaceae;g__;s__	377	0.000157878	0.000451705	0.00017763	0.0091182	0.0049496	0.00404006	0.00792385	0.00611339	0.0111088
k__Bacteria;p__Proteobacteria;c__Betaproteobacteria;o__Burkholderiales;f__Comamonadaceae;g__Acidovorax;s__delafieldii	378	0	0	0	0.000111198	0	0.000252504	5.14536e-05	0.000230694	0.000137146
k__Bacteria;p__Proteobacteria;c__Betaproteobacteria;o__Burkholderiales;f__Comamonadaceae;g__Azohydromonas;s__	379	0	0	0	0.000222395	0	0	0	0	0
k__Bacteria;p__Proteobacteria;c__Betaproteobacteria;o__Burkholderiales;f__Comamonadaceae;g__Comamonas;s__	380	0	7.52842e-05	5.92101e-05	0.000111198	0	0	0.000154361	5.76735e-05	0.000480011
k__Bacteria;p__Proteobacteria;c__Betaproteobacteria;o__Burkholderiales;f__Comamonadaceae;g__Giesbergeria;s__	381	0	0	0	0.0132325	0.013049	0.00538675	0	0	6.8573e-05
k__Bacteria;p__Proteobacteria;c__Betaproteobacteria;o__Burkholderiales;f__Comamonadaceae;g__Hydrogenophaga;s__	382	5.2626e-05	0.000150568	0	0.00177916	0.00179986	0.00193586	0.00236686	0.00219159	0.00397723
k__Bacteria;p__Proteobacteria;c__Betaproteobacteria;o__Burkholderiales;f__Comamonadaceae;g__Limnobacter;s__	383	5.2626e-05	0	5.92101e-05	0.000111198	8.99928e-05	0	0.000154361	0.000288367	0.000617157
k__Bacteria;p__Proteobacteria;c__Betaproteobacteria;o__Burkholderiales;f__Comamonadaceae;g__Methylibium;s__	384	0	0	0	0.000667186	0.00062995	0.000589176	0	5.76735e-05	0
k__Bacteria;p__Proteobacteria;c__Betaproteobacteria;o__Burkholderiales;f__Comamonadaceae;g__Polaromonas;s__	385	0	0.000150568	0	0	0	8.4168e-05	5.14536e-05	0	6.8573e-05
k__Bacteria;p__Proteobacteria;c__Betaproteobacteria;o__Burkholderiales;f__Comamonadaceae;Other;Other	386	0.000157878	0	0	0	0.000179986	8.4168e-05	0	0	0
k__Bacteria;p__Proteobacteria;c__Betaproteobacteria;o__Burkholderiales;f__Oxalobacteraceae;g__;s__	387	0	0	0	0.00200156	0.00116991	0.000252504	0.00710059	0.00749755	0.0144003
k__Bacteria;p__Proteobacteria;c__Betaproteobacteria;o__Burkholderiales;Other;Other;Other	388	0.000105252	0	0	0.000555988	8.99928e-05	0	0	0	0.000205719
k__Bacteria;p__Proteobacteria;c__Betaproteobacteria;o__Ellin6067;f__;g__;s__	389	0	0	0	0.00133437	0.000449964	8.4168e-05	0	5.76735e-05	6.8573e-05
k__Bacteria;p__Proteobacteria;c__Betaproteobacteria;o__Gallionellales;f__Gallionellaceae;Other;Other	390	0	0	0	0	0	0	0.000102907	0.00017302	6.8573e-05
k__Bacteria;p__Proteobacteria;c__Betaproteobacteria;o__Hydrogenophilales;f__Hydrogenophilaceae;g__Thiobacillus;s__	391	0	0.000150568	0	0.000667186	0.000269978	0.000168336	0.00072035	0.00213392	0.00370294
k__Bacteria;p__Proteobacteria;c__Betaproteobacteria;o__Methylophilales;f__Methylophilaceae;g__;s__	392	5.2626e-05	0	0	0	8.99928e-05	0.000252504	0.000411629	0.000865102	0.00198862
k__Bacteria;p__Proteobacteria;c__Betaproteobacteria;o__Methylophilales;f__Methylophilaceae;g__Methylotenera;s__mobilis	393	0	0	0	0.000111198	0	0	0	0.000115347	0.000137146
k__Bacteria;p__Proteobacteria;c__Betaproteobacteria;o__Methylophilales;f__Methylophilaceae;Other;Other	394	0	0	0	0	0	0	0.00401338	0.00340273	0.00630872
k__Bacteria;p__Proteobacteria;c__Betaproteobacteria;o__MND1;f__;g__;s__	395	0	0.000150568	0	0.00522629	0.0012599	0.00109418	0	0	0
k__Bacteria;p__Proteobacteria;c__Betaproteobacteria;o__MOB121;f__;g__;s__	396	0	7.52842e-05	5.92101e-05	0	0	0	0	0	0
k__Bacteria;p__Proteobacteria;c__Betaproteobacteria;o__Neisseriales;f__Neisseriaceae;g__Aquaspirillum;s__putridiconchylium	397	0	0	0	0	0	0.000168336	0	0	0
k__Bacteria;p__Proteobacteria;c__Betaproteobacteria;o__Neisseriales;f__Neisseriaceae;g__Vogesella;s__	398	0	0	0	0.000333593	0.00062995	0.000168336	0	0	6.8573e-05
k__Bacteria;p__Proteobacteria;c__Betaproteobacteria;o__Neisseriales;f__Neisseriaceae;Other;Other	399	0	0	0	0.00811742	0.0149388	0.0166653	0	0	0
k__Bacteria;p__Proteobacteria;c__Betaproteobacteria;o__Nitrosomonadales;f__Nitrosomonadaceae;g__;s__	400	0	0	0	0.000111198	8.99928e-05	0	0	0	0
k__Bacteria;p__Proteobacteria;c__Betaproteobacteria;o__Rhodocyclales;f__Rhodocyclaceae;g__;s__	401	0.000105252	0	0.00011842	0.000222395	0.000269978	0.000925848	0.000411629	0.00017302	0.000548584
k__Bacteria;p__Proteobacteria;c__Betaproteobacteria;o__Rhodocyclales;f__Rhodocyclaceae;g__Dechloromonas;s__	402	5.2626e-05	0	0	0.00044479	0.000179986	0.000252504	0	5.76735e-05	0.000274292
k__Bacteria;p__Proteobacteria;c__Betaproteobacteria;o__Rhodocyclales;f__Rhodocyclaceae;g__Dok59;s__	403	5.2626e-05	0	0	0.000333593	8.99928e-05	0	0	0	0
k__Bacteria;p__Proteobacteria;c__Betaproteobacteria;o__Rhodocyclales;f__Rhodocyclaceae;g__Methyloversatilis;s__	404	0	0	0	0	8.99928e-05	0	0	0	6.8573e-05
k__Bacteria;p__Proteobacteria;c__Betaproteobacteria;o__Rhodocyclales;f__Rhodocyclaceae;g__Sulfuritalea;s__	405	0	0	0	0.000111198	0	0	0	5.76735e-05	0
k__Bacteria;p__Proteobacteria;c__Betaproteobacteria;o__Rhodocyclales;f__Rhodocyclaceae;g__Thauera;s__	406	0	0	0	0.000111198	8.99928e-05	0	0	0	0.000205719
k__Bacteria;p__Proteobacteria;c__Betaproteobacteria;o__SBla14;f__;g__;s__	407	0	0	0	0	0	0	5.14536e-05	5.76735e-05	0
k__Bacteria;p__Proteobacteria;c__Betaproteobacteria;o__SC-I-84;f__;g__;s__	408	0	0	0	0.000333593	0	0	0	0	0
k__Bacteria;p__Proteobacteria;c__Betaproteobacteria;o__Thiobacterales;f__;g__;s__	409	0.000105252	0.000225853	0.000236841	0.00544868	0.00395968	0.0039559	0.000154361	0.000922775	0.00109717
k__Bacteria;p__Proteobacteria;c__Betaproteobacteria;o__Thiobacterales;f__Thiobacteraceae;Other;Other	410	0	7.52842e-05	0	0.00133437	0.000359971	0.000252504	0	0	0
k__Bacteria;p__Proteobacteria;c__Betaproteobacteria;Other;Other;Other;Other	411	5.2626e-05	0.000150568	0	0.000778383	0.000989921	0.000505008	5.14536e-05	0.00017302	6.8573e-05
k__Bacteria;p__Proteobacteria;c__Deltaproteobacteria;o__;f__;g__;s__	412	0.00178929	0.00308665	0.00183551	0.0131213	0.0075594	0.00673344	0.00674042	0.00772824	0.0106974
k__Bacteria;p__Proteobacteria;c__Deltaproteobacteria;o__[Entotheonellales];f__;g__;s__	413	0.000105252	7.52842e-05	0	0.000222395	8.99928e-05	0.000252504	0	0	0
k__Bacteria;p__Proteobacteria;c__Deltaproteobacteria;o__[Entotheonellales];f__[Entotheonellaceae];g__Candidatus Entotheonella;s__	414	0	0	0	0.000111198	0	8.4168e-05	0	0	0
k__Bacteria;p__Proteobacteria;c__Deltaproteobacteria;o__AF420338;f__;g__;s__	415	5.2626e-05	0.000301137	0.00011842	0.000111198	0	0	0	0	0
k__Bacteria;p__Proteobacteria;c__Deltaproteobacteria;o__Bdellovibrionales;f__Bdellovibrionaceae;g__Bdellovibrio;s__	416	0	0	0	0.000111198	8.99928e-05	0	0	0	0
k__Bacteria;p__Proteobacteria;c__Deltaproteobacteria;o__BPC076;f__;g__;s__	417	5.2626e-05	0.000150568	0.00011842	0.00255754	0.00143988	0.00159919	0.000668896	0.000346041	0.00123431
k__Bacteria;p__Proteobacteria;c__Deltaproteobacteria;o__Desulfarculales;f__Desulfarculaceae;g__;s__	418	0.00463109	0.00933524	0.00390787	0.018014	0.00971922	0.0112785	0.00231541	0.00386412	0.00589728
k__Bacteria;p__Proteobacteria;c__Deltaproteobacteria;o__Desulfobacterales;f__Desulfobacteraceae;g__;s__	419	0.00136828	0.00383949	0.00201314	0.00322473	0.00188985	0.00361922	5.14536e-05	0.000115347	0.000411438
k__Bacteria;p__Proteobacteria;c__Deltaproteobacteria;o__Desulfobacterales;f__Desulfobacteraceae;g__Desulfococcus;Other	420	5.2626e-05	0.000150568	5.92101e-05	0	8.99928e-05	0	0	0.00017302	0
k__Bacteria;p__Proteobacteria;c__Deltaproteobacteria;o__Desulfobacterales;f__Desulfobacteraceae;g__Desulfococcus;s__	421	0.00552573	0.0123466	0.00823021	0.0318025	0.0183585	0.0239037	0.00102907	0.00121114	0.00205719
k__Bacteria;p__Proteobacteria;c__Deltaproteobacteria;o__Desulfobacterales;f__Desulfobacteraceae;g__Desulfosarcina;s__	422	0.000421008	0.000526989	0.000236841	0.00222395	0.00107991	0.00143086	5.14536e-05	5.76735e-05	0.000137146
k__Bacteria;p__Proteobacteria;c__Deltaproteobacteria;o__Desulfobacterales;f__Desulfobacteraceae;Other;Other	423	5.2626e-05	7.52842e-05	5.92101e-05	0	0	0.000168336	0	0	0
k__Bacteria;p__Proteobacteria;c__Deltaproteobacteria;o__Desulfobacterales;f__Desulfobulbaceae;g__;s__	424	0.00836754	0.0175412	0.00917757	0.00667186	0.0062095	0.00513425	0.000154361	5.76735e-05	6.8573e-05
k__Bacteria;p__Proteobacteria;c__Deltaproteobacteria;o__Desulfobacterales;f__Desulfobulbaceae;g__Desulfobulbus;s__	425	0	0	5.92101e-05	0.00100078	0.00134989	0.0023567	0	0	6.8573e-05
k__Bacteria;p__Proteobacteria;c__Deltaproteobacteria;o__Desulfobacterales;f__Desulfobulbaceae;g__Desulfocapsa;s__	426	0	7.52842e-05	5.92101e-05	0	0	0	0	0	0
k__Bacteria;p__Proteobacteria;c__Deltaproteobacteria;o__Desulfobacterales;f__Nitrospinaceae;g__Nitrospina;s__	427	0.000315756	0.000376421	0.00011842	0	0	0	0	0	0
k__Bacteria;p__Proteobacteria;c__Deltaproteobacteria;o__Desulfovibrionales;f__Desulfomicrobiaceae;g__Desulfomicrobium;s__	428	0	0	0	0	8.99928e-05	0	0	5.76735e-05	0
k__Bacteria;p__Proteobacteria;c__Deltaproteobacteria;o__Desulfuromonadales;f__Desulfuromonadaceae;g__;s__	429	0.00352594	0.00436648	0.00195393	0.000333593	0.00134989	0.000336672	5.14536e-05	0	0
k__Bacteria;p__Proteobacteria;c__Deltaproteobacteria;o__Desulfuromonadales;f__Desulfuromonadaceae;Other;Other	430	0	0	0	0	0.000179986	0	0	0	0
k__Bacteria;p__Proteobacteria;c__Deltaproteobacteria;o__Desulfuromonadales;f__Geobacteraceae;g__;s__	431	0	0	0	0.000333593	0.000359971	0	0	0	0
k__Bacteria;p__Proteobacteria;c__Deltaproteobacteria;o__Desulfuromonadales;f__Geobacteraceae;g__Geobacter;s__	432	0	0	0	0.00311353	0.00602952	0.00454507	0	0	0
k__Bacteria;p__Proteobacteria;c__Deltaproteobacteria;o__Desulfuromonadales;f__Geobacteraceae;g__Geobacter;s__lovleyi	433	0	0	0	0.00044479	0.000809935	0.00101002	0	0	0
k__Bacteria;p__Proteobacteria;c__Deltaproteobacteria;o__Desulfuromonadales;f__Pelobacteraceae;g__;s__	434	0	0	0	0	0.000269978	0.000252504	0	0	0
k__Bacteria;p__Proteobacteria;c__Deltaproteobacteria;o__Desulfuromonadales;f__Pelobacteraceae;g__Pelobacter;s__	435	0	0	0	0.000111198	8.99928e-05	0.000168336	0	0	0
k__Bacteria;p__Proteobacteria;c__Deltaproteobacteria;o__Desulfuromonadales;Other;Other;Other	436	0	0	0	0.000111198	8.99928e-05	0.000168336	0	0	0
k__Bacteria;p__Proteobacteria;c__Deltaproteobacteria;o__GMD14H09;f__;g__;s__	437	0	0	0	0	0	0	5.14536e-05	0.000115347	0.000205719
k__Bacteria;p__Proteobacteria;c__Deltaproteobacteria;o__IndB3-24;f__;g__;s__	438	0.000105252	0	0.00011842	0	0	0	0	0	0
k__Bacteria;p__Proteobacteria;c__Deltaproteobacteria;o__MBNT15;f__;g__;s__	439	0	7.52842e-05	5.92101e-05	0.00044479	0.000179986	0	0	5.76735e-05	0
k__Bacteria;p__Proteobacteria;c__Deltaproteobacteria;o__MIZ46;f__;g__;s__	440	0	0	0	0	0.000179986	0	0	0	0
k__Bacteria;p__Proteobacteria;c__Deltaproteobacteria;o__Myxococcales;f__;g__;s__	441	0.000473634	0.000451705	0.000296051	0.00122317	0.000719942	0.00084168	0.000205814	0.00017302	0.000137146
k__Bacteria;p__Proteobacteria;c__Deltaproteobacteria;o__Myxococcales;f__Haliangiaceae;g__;s__	442	0.000105252	0.000150568	0	0	8.99928e-05	0	0	0	0
k__Bacteria;p__Proteobacteria;c__Deltaproteobacteria;o__Myxococcales;f__Nannocystaceae;g__Plesiocystis;s__	443	0	0	0	0.000111198	0	8.4168e-05	0	0	0
k__Bacteria;p__Proteobacteria;c__Deltaproteobacteria;o__Myxococcales;f__OM27;g__;s__	444	0.000157878	0.000150568	5.92101e-05	0.000222395	0	0.000252504	0	5.76735e-05	0
k__Bacteria;p__Proteobacteria;c__Deltaproteobacteria;o__NB1-j;f__JTB38;g__;s__	445	0.000105252	0	0	0	0	0	0	0	0
k__Bacteria;p__Proteobacteria;c__Deltaproteobacteria;o__Sva0853;f__JTB36;g__;s__	446	0	0	0	0.000333593	0.000179986	0	0	5.76735e-05	6.8573e-05
k__Bacteria;p__Proteobacteria;c__Deltaproteobacteria;o__Syntrophobacterales;f__Syntrophaceae;g__;s__	447	0.000842017	0.00255966	0.00142104	0.00100078	0.00107991	0.000505008	0.000102907	0.000115347	0.000342865
k__Bacteria;p__Proteobacteria;c__Deltaproteobacteria;o__Syntrophobacterales;f__Syntrophaceae;g__Desulfobacca;s__	448	0.000210504	0.000150568	0.000355261	0.00400311	0.00143988	0.00202003	0.000205814	0.000403714	0.000205719
k__Bacteria;p__Proteobacteria;c__Deltaproteobacteria;o__Syntrophobacterales;f__Syntrophaceae;g__Desulfomonile;s__	449	5.2626e-05	0	5.92101e-05	0.000111198	0.000269978	0	0	0	0
k__Bacteria;p__Proteobacteria;c__Deltaproteobacteria;o__Syntrophobacterales;f__Syntrophaceae;g__Syntrophus;s__	450	0	0	0.00011842	0	0	0	0	0	0
k__Bacteria;p__Proteobacteria;c__Deltaproteobacteria;o__Syntrophobacterales;f__Syntrophobacteraceae;g__;s__	451	0.00126302	0.00218324	0.00100657	0.00733904	0.0037797	0.00361922	0.000205814	0.000230694	0.000205719
k__Bacteria;p__Proteobacteria;c__Deltaproteobacteria;o__Syntrophobacterales;f__Syntrophobacteraceae;g__Syntrophobacter;s__	452	0	7.52842e-05	0	0.00122317	0	0.000336672	5.14536e-05	0	6.8573e-05
k__Bacteria;p__Proteobacteria;c__Deltaproteobacteria;o__Syntrophobacterales;f__Syntrophobacteraceae;Other;Other	453	0	0	0	0.000111198	0	0.000168336	0	0	0
k__Bacteria;p__Proteobacteria;c__Deltaproteobacteria;o__Thermodesulfobacteriales;f__;g__;s__	454	0	0	0	0	0	0	0.000463082	0.000576735	0.00068573
k__Bacteria;p__Proteobacteria;c__Epsilonproteobacteria;o__Campylobacterales;f__Campylobacteraceae;g__Arcobacter;s__	455	0.000105252	0.000602274	0.000296051	0.0187924	0.0410367	0.0129619	0.000257268	0	0.00068573
k__Bacteria;p__Proteobacteria;c__Epsilonproteobacteria;o__Campylobacterales;f__Campylobacteraceae;g__Sulfurospirillum;s__	456	0	0	0	0.000889581	0.00107991	0.00042084	0.000565989	0.00017302	0.000617157
k__Bacteria;p__Proteobacteria;c__Epsilonproteobacteria;o__Campylobacterales;f__Helicobacteraceae;g__;s__	457	0.566361	0.391177	0.641779	0.000555988	0.000899928	0.000252504	0.000102907	0	0.000137146
k__Bacteria;p__Proteobacteria;c__Epsilonproteobacteria;o__Campylobacterales;f__Helicobacteraceae;g__Sulfuricurvum;s__kujiense	458	0	7.52842e-05	0	0.00200156	0.00278978	0.00353506	0.717211	0.683315	0.538709
k__Bacteria;p__Proteobacteria;c__Epsilonproteobacteria;o__Campylobacterales;f__Helicobacteraceae;g__Sulfurimonas;s__	459	0.123776	0.162689	0.104151	0.000111198	0.000179986	8.4168e-05	0.000360175	0.000807428	0.00157718
k__Bacteria;p__Proteobacteria;c__Gammaproteobacteria;o__;f__;g__;s__	460	0.00442059	0.00828126	0.00461839	0.00189036	0.00134989	0.00218837	0.000360175	0.000461388	0.000342865
k__Bacteria;p__Proteobacteria;c__Gammaproteobacteria;o__[Marinicellales];f__[Marinicellaceae];g__;s__	461	0.000999895	0.0018821	0.000947362	0.00177916	0.000719942	0.000589176	0	5.76735e-05	6.8573e-05
k__Bacteria;p__Proteobacteria;c__Gammaproteobacteria;o__Aeromonadales;f__Aeromonadaceae;g__;s__	462	0.00026313	0.000301137	0.000296051	0.00378072	0.00917927	0.00530258	0.000463082	0.000576735	0.000617157
k__Bacteria;p__Proteobacteria;c__Gammaproteobacteria;o__Aeromonadales;f__Aeromonadaceae;g__Tolumonas;s__	463	0	0	0	0	0.000179986	0	0	0	0
k__Bacteria;p__Proteobacteria;c__Gammaproteobacteria;o__Aeromonadales;f__Aeromonadaceae;g__Zobellella;Other	464	0.000210504	0.000301137	0.00011842	0	0	0	0	0	0
k__Bacteria;p__Proteobacteria;c__Gammaproteobacteria;o__Alteromonadales;f__[Chromatiaceae];g__;s__	465	0.00731502	0.00173154	0.00479602	0.00522629	0.012869	0.00732262	0.0014407	0.00219159	0.00233148
k__Bacteria;p__Proteobacteria;c__Gammaproteobacteria;o__Alteromonadales;f__[Chromatiaceae];g__Rheinheimera;Other	466	0	0	0.00011842	0	0	0	0.000154361	0.000346041	0.000480011
k__Bacteria;p__Proteobacteria;c__Gammaproteobacteria;o__Alteromonadales;f__[Chromatiaceae];g__Rheinheimera;s__	467	0.000157878	0.000225853	0.000355261	0.00311353	0.0087293	0.00934265	0.00463082	0.00582502	0.00541727
k__Bacteria;p__Proteobacteria;c__Gammaproteobacteria;o__Alteromonadales;f__211ds20;g__;s__	468	0	0	0	0	0	0	5.14536e-05	0	6.8573e-05
k__Bacteria;p__Proteobacteria;c__Gammaproteobacteria;o__Alteromonadales;f__Alteromonadaceae;g__Cellvibrio;s__	469	0.00173666	0.000978695	0.00142104	0	0	0	0.000308721	0.000288367	0.00068573
k__Bacteria;p__Proteobacteria;c__Gammaproteobacteria;o__Alteromonadales;f__Alteromonadaceae;g__HB2-32-21;s__	470	5.2626e-05	0.000150568	5.92101e-05	0	0	0	0	0	0
k__Bacteria;p__Proteobacteria;c__Gammaproteobacteria;o__Alteromonadales;f__Alteromonadaceae;g__Marinobacter;s__	471	0.00178929	0.00135512	0.00112499	0	0	0	5.14536e-05	0	0
k__Bacteria;p__Proteobacteria;c__Gammaproteobacteria;o__Alteromonadales;f__Alteromonadaceae;g__Microbulbifer;s__	472	0	0	0.00011842	0	0	0	0	0	0
k__Bacteria;p__Proteobacteria;c__Gammaproteobacteria;o__Alteromonadales;f__HTCC2188;g__HTCC;s__	473	0.00026313	0.000376421	0.00017763	0	0	0	0.000257268	5.76735e-05	0.000411438
k__Bacteria;p__Proteobacteria;c__Gammaproteobacteria;o__Alteromonadales;f__Idiomarinaceae;g__;s__	474	0.000105252	0.000150568	0	0	0	0	0	0	0
k__Bacteria;p__Proteobacteria;c__Gammaproteobacteria;o__Alteromonadales;f__Idiomarinaceae;g__Pseudidiomarina;s__	475	0.025892	0.0146804	0.0108355	0	8.99928e-05	0.000168336	5.14536e-05	5.76735e-05	0.000342865
k__Bacteria;p__Proteobacteria;c__Gammaproteobacteria;o__Alteromonadales;f__OM60;g__;s__	476	0.000105252	0.000225853	0.00011842	0.000111198	0.000179986	0.000336672	0	0	0
k__Bacteria;p__Proteobacteria;c__Gammaproteobacteria;o__Alteromonadales;f__Psychromonadaceae;g__Psychromonas;s__	477	0.00052626	0.00112926	0.000296051	0	0	0	0	0	0
k__Bacteria;p__Proteobacteria;c__Gammaproteobacteria;o__Alteromonadales;f__Shewanellaceae;g__Shewanella;s__	478	0.000105252	0	0.000236841	0.00400311	0.00674946	0.00664927	0.00277849	0.00207624	0.00281149
k__Bacteria;p__Proteobacteria;c__Gammaproteobacteria;o__Chromatiales;f__;g__;s__	479	0.00842017	0.0184446	0.00775653	0.00900701	0.00575954	0.00883764	0.000565989	0.000922775	0.000822876
k__Bacteria;p__Proteobacteria;c__Gammaproteobacteria;o__Chromatiales;f__Chromatiaceae;g__;s__	480	0.000315756	0.000677558	0.000236841	0.00177916	0.000359971	0.000589176	0.000205814	0.000346041	0.00116574
k__Bacteria;p__Proteobacteria;c__Gammaproteobacteria;o__Chromatiales;f__Chromatiaceae;g__Allochromatium;s__	481	0	0	5.92101e-05	0	0	0	0	0	6.8573e-05
k__Bacteria;p__Proteobacteria;c__Gammaproteobacteria;o__Chromatiales;f__Chromatiaceae;g__Halochromatium;s__	482	0	7.52842e-05	5.92101e-05	0.000111198	8.99928e-05	8.4168e-05	0	5.76735e-05	0.000137146
k__Bacteria;p__Proteobacteria;c__Gammaproteobacteria;o__Chromatiales;f__Chromatiaceae;Other;Other	483	0.000157878	0.000602274	0.00017763	0.000333593	0	8.4168e-05	0	0	0
k__Bacteria;p__Proteobacteria;c__Gammaproteobacteria;o__Chromatiales;f__Ectothiorhodospiraceae;g__;s__	484	0.000631512	0.000602274	0.000473681	0	0	0.000168336	0	5.76735e-05	0
k__Bacteria;p__Proteobacteria;c__Gammaproteobacteria;o__Chromatiales;f__Halothiobacillaceae;g__Thiovirga;s__	485	0	0	0	0	0	0	0.000102907	0.00017302	0.000548584
k__Bacteria;p__Proteobacteria;c__Gammaproteobacteria;o__Chromatiales;Other;Other;Other	486	0	0	0	0.00133437	0.000899928	0.00109418	0	0	0
k__Bacteria;p__Proteobacteria;c__Gammaproteobacteria;o__Enterobacteriales;f__Enterobacteriaceae;g__;s__	487	0	0	5.92101e-05	0	8.99928e-05	0	0	0	0
k__Bacteria;p__Proteobacteria;c__Gammaproteobacteria;o__HOC36;f__;g__;s__	488	0.00052626	0.000602274	0.000296051	0.000667186	0.000359971	0.00117835	0	0	0
k__Bacteria;p__Proteobacteria;c__Gammaproteobacteria;o__HTCC2188;f__HTCC2089;g__;s__	489	0.000578886	0.00150568	0.000532891	0.000667186	0.000899928	0.000505008	5.14536e-05	0	0
k__Bacteria;p__Proteobacteria;c__Gammaproteobacteria;o__Legionellales;f__Coxiellaceae;g__;s__	490	0	7.52842e-05	0	0	0.000269978	0.000168336	0	0	0
k__Bacteria;p__Proteobacteria;c__Gammaproteobacteria;o__Legionellales;f__Legionellaceae;g__;s__	491	0	0.000150568	0	0	0	0	0	0	0
k__Bacteria;p__Proteobacteria;c__Gammaproteobacteria;o__Methylococcales;f__;g__;s__	492	0	0	0	0.000111198	0	0	5.14536e-05	5.76735e-05	0
k__Bacteria;p__Proteobacteria;c__Gammaproteobacteria;o__Methylococcales;f__Crenotrichaceae;g__Crenothrix;s__	493	0	0	0	0.000333593	0	0	0	0	0
k__Bacteria;p__Proteobacteria;c__Gammaproteobacteria;o__Methylococcales;f__Methylococcaceae;g__;s__	494	0	0	0	0	0	0.000168336	5.14536e-05	0.000115347	0
k__Bacteria;p__Proteobacteria;c__Gammaproteobacteria;o__Methylococcales;f__Methylococcaceae;g__Methylocaldum;s__	495	5.2626e-05	7.52842e-05	0	0.000222395	0	0	0	0.000115347	6.8573e-05
k__Bacteria;p__Proteobacteria;c__Gammaproteobacteria;o__Methylococcales;f__Methylococcaceae;g__Methylomicrobium;Other	496	0	0	0	0.00044479	0.000269978	0.000168336	0	0	0
k__Bacteria;p__Proteobacteria;c__Gammaproteobacteria;o__Methylococcales;f__Methylococcaceae;g__Methylomicrobium;s__	497	0	0	0	0.000222395	0.000179986	0	0	5.76735e-05	0
k__Bacteria;p__Proteobacteria;c__Gammaproteobacteria;o__Methylococcales;f__Methylococcaceae;g__Methylomonas;s__	498	5.2626e-05	0	0	0.00044479	0.000179986	0.000252504	0.000205814	5.76735e-05	0.000274292
k__Bacteria;p__Proteobacteria;c__Gammaproteobacteria;o__Methylococcales;f__Methylococcaceae;g__Methylosarcina;Other	499	0	0	0	0.000555988	0.000179986	0.00042084	0	0	6.8573e-05
k__Bacteria;p__Proteobacteria;c__Gammaproteobacteria;o__Methylococcales;f__Methylococcaceae;Other;Other	500	0.000210504	0	0.00011842	0.00255754	0.00134989	0.000925848	0.000257268	0.000519061	6.8573e-05
k__Bacteria;p__Proteobacteria;c__Gammaproteobacteria;o__Methylococcales;Other;Other;Other	501	0	7.52842e-05	0	0	8.99928e-05	0	0	0	0
k__Bacteria;p__Proteobacteria;c__Gammaproteobacteria;o__Oceanospirillales;f__;g__;s__	502	0	0.000150568	0	0	0	0	0	0	0
k__Bacteria;p__Proteobacteria;c__Gammaproteobacteria;o__Oceanospirillales;f__Alcanivoracaceae;g__Alcanivorax;s__	503	0	0	0.00017763	0	0	0	0	0	0
k__Bacteria;p__Proteobacteria;c__Gammaproteobacteria;o__Oceanospirillales;f__Halomonadaceae;g__Candidatus Portiera;s__	504	0.000105252	7.52842e-05	5.92101e-05	0	0	0	0	0	0
k__Bacteria;p__Proteobacteria;c__Gammaproteobacteria;o__Oceanospirillales;f__Halomonadaceae;g__Halomonas;s__	505	0.000315756	0.000376421	0.00011842	0	0	0	0	0	0
k__Bacteria;p__Proteobacteria;c__Gammaproteobacteria;o__Oceanospirillales;f__Oceanospirillaceae;g__;s__	506	0.000105252	0.000150568	0.000414471	0	0	0	0	0	0
k__Bacteria;p__Proteobacteria;c__Gammaproteobacteria;o__Oceanospirillales;f__Oceanospirillaceae;g__Marinobacterium;s__	507	0.000684139	0.000602274	0.000592101	0	0	0	0	0	0
k__Bacteria;p__Proteobacteria;c__Gammaproteobacteria;o__Oceanospirillales;f__Oceanospirillaceae;g__Marinomonas;s__	508	0.000736765	7.52842e-05	0.00100657	0	0	0	0	0	0
k__Bacteria;p__Proteobacteria;c__Gammaproteobacteria;o__Oceanospirillales;f__Oceanospirillaceae;g__Oleibacter;s__	509	0.000947269	0.00090341	0.000828942	0	0	0	0	5.76735e-05	0.000137146
k__Bacteria;p__Proteobacteria;c__Gammaproteobacteria;o__Pseudomonadales;f__Moraxellaceae;g__Acinetobacter;s__	510	0.000736765	0.000828126	0.00106578	0.000333593	0.000179986	0.000757512	0.000257268	0.000403714	0.00185147
k__Bacteria;p__Proteobacteria;c__Gammaproteobacteria;o__Pseudomonadales;f__Moraxellaceae;g__Acinetobacter;s__johnsonii	511	5.2626e-05	7.52842e-05	0	0	8.99928e-05	0.000168336	0	0.000115347	0.000205719
k__Bacteria;p__Proteobacteria;c__Gammaproteobacteria;o__Pseudomonadales;f__Moraxellaceae;g__Perlucidibaca;s__	512	0.000210504	7.52842e-05	0.000296051	0.000111198	0.000179986	8.4168e-05	0.000102907	0.000230694	0.000274292
k__Bacteria;p__Proteobacteria;c__Gammaproteobacteria;o__Pseudomonadales;f__Pseudomonadaceae;g__;s__	513	0.000315756	7.52842e-05	0.000355261	0.000222395	0.000179986	0	0	0	0
k__Bacteria;p__Proteobacteria;c__Gammaproteobacteria;o__Pseudomonadales;f__Pseudomonadaceae;g__Pseudomonas;Other	514	5.2626e-05	0	0	0	0	0	0.000154361	0.000115347	0.000274292
k__Bacteria;p__Proteobacteria;c__Gammaproteobacteria;o__Pseudomonadales;f__Pseudomonadaceae;g__Pseudomonas;s__	515	0.00163141	0.00127983	0.000888152	0.00378072	0.00467963	0.00151502	0.00102907	0.000288367	0.00102859
k__Bacteria;p__Proteobacteria;c__Gammaproteobacteria;o__Pseudomonadales;f__Pseudomonadaceae;g__Pseudomonas;s__viridiflava	516	0	0	0	0.000111198	0.000539957	0	0	0	0
k__Bacteria;p__Proteobacteria;c__Gammaproteobacteria;o__PYR10d3;f__;g__;s__	517	0.000210504	0.000150568	0.00017763	0.000111198	8.99928e-05	8.4168e-05	0	0	0
k__Bacteria;p__Proteobacteria;c__Gammaproteobacteria;o__Thiohalorhabdales;f__;g__;s__	518	0.000631512	0.00112926	0.00017763	0	0	0	0	0	0
k__Bacteria;p__Proteobacteria;c__Gammaproteobacteria;o__Thiotrichales;f__;g__;s__	519	0	0.000225853	0.00017763	0	0	0	0	0	0
k__Bacteria;p__Proteobacteria;c__Gammaproteobacteria;o__Thiotrichales;f__Piscirickettsiaceae;g__;s__	520	0.0266288	0.0285327	0.0189472	0.0123429	0.00863931	0.00984766	0.0217134	0.0205317	0.0472468
k__Bacteria;p__Proteobacteria;c__Gammaproteobacteria;o__Thiotrichales;f__Piscirickettsiaceae;g__Methylophaga;s__	521	0.000315756	0.000150568	0.000532891	0	0	0	0	0	0
k__Bacteria;p__Proteobacteria;c__Gammaproteobacteria;o__Thiotrichales;f__Piscirickettsiaceae;g__Thiomicrospira;s__	522	0.000105252	0	0	0	0	0	0	0	0
k__Bacteria;p__Proteobacteria;c__Gammaproteobacteria;o__Thiotrichales;f__Piscirickettsiaceae;Other;Other	523	0	0	0	0	0	0	0	0	0.000205719
k__Bacteria;p__Proteobacteria;c__Gammaproteobacteria;o__Thiotrichales;f__Thiotrichaceae;g__;s__	524	0.00252605	0.00496876	0.00207235	0.000111198	8.99928e-05	0.000252504	0	5.76735e-05	0.000137146
k__Bacteria;p__Proteobacteria;c__Gammaproteobacteria;o__Thiotrichales;f__Thiotrichaceae;g__B46;s__	525	0	0.000225853	0	0	0	0	0	0	0
k__Bacteria;p__Proteobacteria;c__Gammaproteobacteria;o__Vibrionales;f__Pseudoalteromonadaceae;g__;s__	526	0.000315756	0.000150568	0.000414471	0	0	0	0	0	0
k__Bacteria;p__Proteobacteria;c__Gammaproteobacteria;o__Vibrionales;f__Pseudoalteromonadaceae;g__Pseudoalteromonas;s__	527	0.00178929	0.000828126	0.00254604	0	0	0	0	0	0
k__Bacteria;p__Proteobacteria;c__Gammaproteobacteria;o__Vibrionales;f__Vibrionaceae;g__Salinivibrio;s__costicola	528	0	7.52842e-05	0	0	0	8.4168e-05	0	0	0
k__Bacteria;p__Proteobacteria;c__Gammaproteobacteria;o__Vibrionales;f__Vibrionaceae;g__Vibrio;s__rumoiensis	529	0.000315756	0.000301137	0.000414471	0	0	0	0	0	0
k__Bacteria;p__Proteobacteria;c__Gammaproteobacteria;o__Xanthomonadales;f__Sinobacteraceae;g__;s__	530	0.000578886	0.00105398	0.000473681	0.0045591	0.00332973	0.00227254	0.000102907	5.76735e-05	6.8573e-05
k__Bacteria;p__Proteobacteria;c__Gammaproteobacteria;o__Xanthomonadales;f__Xanthomonadaceae;g__;s__	531	0	0	0	0	8.99928e-05	0	0	5.76735e-05	0
k__Bacteria;p__Proteobacteria;c__Gammaproteobacteria;o__Xanthomonadales;f__Xanthomonadaceae;g__Pseudoxanthomonas;s__mexicana	532	0	0	0	0.000111198	8.99928e-05	0	0	0	0
k__Bacteria;p__Proteobacteria;c__Gammaproteobacteria;Other;Other;Other;Other	533	5.2626e-05	0	0.00011842	0.000333593	0.000269978	8.4168e-05	0	5.76735e-05	0
k__Bacteria;p__Proteobacteria;c__TA18;o__PHOS-HD29;f__;g__;s__	534	5.2626e-05	7.52842e-05	0	0	0.000449964	8.4168e-05	0	0	0
k__Bacteria;p__Proteobacteria;Other;Other;Other;Other;Other	535	5.2626e-05	0	5.92101e-05	0	0	0	0	0	0
k__Bacteria;p__SAR406;c__AB16;o__ZA3648c;f__5bav_B4;g__;s__	536	0	7.52842e-05	0.00011842	0	0	0	0	5.76735e-05	0
k__Bacteria;p__SBR1093;c__;o__;f__;g__;s__	537	0	7.52842e-05	0	0.000222395	0	8.4168e-05	0	0	0
k__Bacteria;p__SBR1093;c__VHS-B5-50;o__;f__;g__;s__	538	0.000157878	0	0.00017763	0	0.000179986	8.4168e-05	0	0	0
k__Bacteria;p__SC4;c__;o__;f__;g__;s__	539	0.000473634	0.000376421	0.000236841	0.000222395	0.000269978	0.000252504	0.000360175	0.000288367	0.000411438
k__Bacteria;p__Spirochaetes;c__[Brachyspirae];o__[Brachyspirales];f__A0-023;g__;s__	540	0	0.000150568	5.92101e-05	0.000333593	8.99928e-05	8.4168e-05	0.000463082	0.000346041	0.000274292
k__Bacteria;p__Spirochaetes;c__[Leptospirae];o__[Leptospirales];f__Sediment-4;g__;s__	541	5.2626e-05	0	0	0.000222395	8.99928e-05	0.000168336	0.000154361	0.000115347	0
k__Bacteria;p__Spirochaetes;c__[Leptospirae];o__[Leptospirales];f__Sediment-4;g__SJA-88;s__	542	0.000315756	0.000828126	0.000532891	0	0.000179986	0.000252504	0.000154361	0.00017302	0.000205719
k__Bacteria;p__Spirochaetes;c__Spirochaetes;o__M2PT2-76;f__;g__;s__	543	0	0	0	0	0	0	0	5.76735e-05	6.8573e-05
k__Bacteria;p__Spirochaetes;c__Spirochaetes;o__Spirochaetales;f__Spirochaetaceae;g__;s__	544	0.00052626	0.00120455	0.000828942	0.000333593	0.000269978	0.000505008	0.000308721	0.000922775	0.000411438
k__Bacteria;p__Spirochaetes;c__Spirochaetes;o__Spirochaetales;f__Spirochaetaceae;g__Spirochaeta;s__	545	0.000105252	0.000225853	0.000236841	0	8.99928e-05	0.00042084	0	0	0
k__Bacteria;p__Spirochaetes;c__Spirochaetes;o__Spirochaetales;f__Spirochaetaceae;g__Treponema;s__	546	0	0	0	0.000111198	0.000449964	0.000505008	5.14536e-05	0	6.8573e-05
k__Bacteria;p__SR1;c__;o__;f__;g__;s__	547	0	0	0	0.000222395	0	0	0	0	0
k__Bacteria;p__Synergistetes;c__Synergistia;o__Synergistales;f__Aminiphilaceae;Other;Other	548	0.000157878	0	0	0	0	0	0	0	0
k__Bacteria;p__Synergistetes;c__Synergistia;o__Synergistales;f__Dethiosulfovibrionaceae;g__;s__	549	0.000315756	0.000301137	0.000296051	0	0	0	0	0	0
k__Bacteria;p__Synergistetes;c__Synergistia;o__Synergistales;f__Dethiosulfovibrionaceae;g__Aminobacterium;s__	550	0	0.000150568	0	0	0	0	0	0	0
k__Bacteria;p__Synergistetes;c__Synergistia;o__Synergistales;f__Dethiosulfovibrionaceae;g__HA73;s__	551	0	0.000150568	5.92101e-05	0	0	0	0	0	0
k__Bacteria;p__Synergistetes;c__Synergistia;o__Synergistales;f__Dethiosulfovibrionaceae;g__PD-UASB-13;s__	552	0	0	0	0	0	0	0	5.76735e-05	6.8573e-05
k__Bacteria;p__Synergistetes;c__Synergistia;o__Synergistales;f__TTA_B6;g__E6;s__	553	0	0.000150568	5.92101e-05	0	0	0	0	0	0
k__Bacteria;p__TA06;c__;o__;f__;g__;s__	554	0	0	0	0.000111198	0	8.4168e-05	0	0	0
k__Bacteria;p__Tenericutes;c__Mollicutes;o__;f__;g__;s__	555	0.000210504	7.52842e-05	0	0.000111198	0	8.4168e-05	0	0	0
k__Bacteria;p__TM6;c__SBRH58;o__;f__;g__;s__	556	0	7.52842e-05	5.92101e-05	0	0	0	0	0	0
k__Bacteria;p__TM7;c__;o__;f__;g__;s__	557	0	0	0	0	0	0	0	0.000115347	0
k__Bacteria;p__TM7;c__TM7-1;o__;f__;g__;s__	558	0.000105252	0	0	0	0	0	0	0.00017302	6.8573e-05
k__Bacteria;p__Verrucomicrobia;c__[Pedosphaerae];o__[Pedosphaerales];f__;g__;s__	559	5.2626e-05	0	0	0.000222395	0	0	0	0	0
k__Bacteria;p__Verrucomicrobia;c__[Pedosphaerae];o__[Pedosphaerales];f__auto67_4W;g__;s__	560	0	0	0	0.000333593	0.000359971	8.4168e-05	0	0	6.8573e-05
k__Bacteria;p__Verrucomicrobia;c__[Pedosphaerae];o__[Pedosphaerales];f__Ellin515;g__;s__	561	0	7.52842e-05	0	0.000111198	0.000269978	0.000168336	5.14536e-05	5.76735e-05	6.8573e-05
k__Bacteria;p__Verrucomicrobia;c__[Spartobacteria];o__[Chthoniobacterales];f__zEL20;g__;s__	562	0	0.000150568	0	0	0	0	0	0	0
k__Bacteria;p__Verrucomicrobia;c__Verrucomicrobiae;o__Verrucomicrobiales;f__Verrucomicrobiaceae;g__;s__	563	0	0	0	0	0.000179986	0	0	0	0
k__Bacteria;p__WPS-2;c__;o__;f__;g__;s__	564	0	0	0	0.000778383	0.000719942	0.000589176	0	0	0.000205719
k__Bacteria;p__WS1;c__;o__;f__;g__;s__	565	0	0	0	0	0	8.4168e-05	0	5.76735e-05	0
k__Bacteria;p__WS2;c__Kazan-3B-09;o__;f__;g__;s__	566	0.000157878	7.52842e-05	5.92101e-05	0	0	0	0	0	0
k__Bacteria;p__WS2;c__SHA-109;o__;f__;g__;s__	567	0.000368382	0.000526989	5.92101e-05	0.000333593	8.99928e-05	0.000168336	0	0.00017302	6.8573e-05
k__Bacteria;p__WS3;c__PRR-12;o__;f__;g__;s__	568	0	0	0	0.000333593	8.99928e-05	0	0	0	0
k__Bacteria;p__WS3;c__PRR-12;o__GN03;f__KSB4;g__;s__	569	5.2626e-05	0	0	0.000222395	0	8.4168e-05	0	0	0
k__Bacteria;p__WS3;c__PRR-12;o__LD1-PA13;f__;g__;s__	570	0	0	0	0.000111198	0	0.000168336	0	0	0
k__Bacteria;p__WS3;c__PRR-12;o__PBS-III-9;f__;g__;s__	571	5.2626e-05	0.000150568	5.92101e-05	0	0	0	0	0	0
k__Bacteria;p__WS3;c__PRR-12;o__Sediment-1;f__;g__;s__	572	0.000105252	0.000150568	5.92101e-05	0.000111198	0	8.4168e-05	5.14536e-05	5.76735e-05	0
k__Bacteria;p__WS3;c__PRR-12;o__Sediment-1;f__PRR-10;g__;s__	573	0	0	0	0.000111198	8.99928e-05	0	0	0	0
k__Bacteria;p__WS3;c__PRR-12;o__SSS58A;f__;g__;s__	574	0.000421008	0.000451705	0.000414471	0.000889581	0.000539957	0.000757512	0	0	0.000205719
k__Bacteria;p__WS6;c__B142;o__;f__;g__;s__	575	0.000105252	7.52842e-05	5.92101e-05	0	0	0	0.000205814	0.000115347	0.000205719
k__Bacteria;p__WS6;c__SC72;o__;f__;g__;s__	576	0.000157878	0.000150568	0.00011842	0	0	0	5.14536e-05	5.76735e-05	6.8573e-05
k__Bacteria;p__WWE1;c__[Cloacamonae];o__[Cloacamonales];f__MSBL8;g__;s__	577	0.000105252	0.000376421	0.00017763	0	0	0	0	0	0
k__Bacteria;p__WWE1;c__[Cloacamonae];o__[Cloacamonales];f__SHA-116;g__;s__	578	0	0	5.92101e-05	0	0.000359971	0.000168336	0	0	6.8573e-05
k__Bacteria;p__ZB3;c__;o__;f__;g__;s__	579	0	0	0	0.000555988	8.99928e-05	0.000252504	0	0	0
k__Bacteria;p__ZB3;c__BS119;o__;f__;g__;s__	580	0	0	0.00011842	0	0	0	0	0	0
k__Bacteria;p__ZB3;c__Rs-J96;o__;f__;g__;s__	581	0	0	0	0	0	0.000168336	0	0	0
Unassigned;Other;Other;Other;Other;Other;Other	582	0.00536786	0.00948581	0.00373024	0.00856222	0.0062995	0.00791179	0.00442501	0.00357575	0.00541727
