# Supplementary material for: Microbial Communities in Sediments of Lagos Lagoon, Nigeria: Elucidation of Community Structure and Potential Impacts of Contamination by Municipal and Industrial Wastes
Source: Front Microbiol. 2016 Aug 5;7:1213. doi: 10.3389/fmicb.2016.01213 (PMC4974257; doi:10.3389/fmicb.2016.01213)
Supplement: Supplementary file 3 [file Data_Sheet_2.XLS]

## Sheet: Sheet1
Table S2. Summary of linear regression examining OTU abundance v. environmental parameters.
The OTU numbering is as given in Table S1.
OTU number	Parameter	p-value	Correlation coefficient	q-value.fdr
6	Co..ppm.	0.00264688	-4.84537e-05	0.0584205
9	Anthracene	0.00104644	5.24458e-06	0.038874
9	Benzo.a.Pyrene	0.000607294	8.72308e-07	0.0317466
9	Benzo.b.Fluoranthene	0.000985428	6.50993e-07	0.0378144
9	Dibenzo.a.h.Anthracene	0.000790196	1.43418e-05	0.03477
9	Fluoranthene	0.00195011	5.6679e-07	0.0513559
9	Fluorene	0.00225281	3.35833e-06	0.0549359
9	Pb..ppm.	0.000612257	0.0170427	0.0319105
9	Phenanthrene	0.00280215	8.54075e-07	0.0599989
20	pH	0.001476	0.000701439	0.0444653
25	Percentage.organic.matter	0.000548454	-2.07793e-05	0.0299505
26	Percentage.organic.matter	0.000749338	-5.43092e-05	0.0342869
30	Cd..ppm.	0.000146108	0.00298411	0.0143422
30	Nitrate	9.24361e-05	-0.000427546	0.0109791
30	Percentage.organic.matter	0.000112749	-0.000189588	0.0124338
30	SOD..mg.l.	6.36979e-05	-3.31615e-06	0.00860157
32	Percentage.organic.matter	0.000350405	-1.35171e-05	0.0240936
36	Percentage.organic.matter	0.00143253	-0.000118869	0.0438806
38	Percentage.organic.matter	0.00188873	-2.45138e-05	0.0507841
43	Percentage.organic.matter	0.000136328	-3.90426e-05	0.0139198
43	SOD..mg.l.	0.00189883	-6.29581e-07	0.0507841
44	Percentage.organic.matter	0.000484208	-0.000133855	0.0288542
47	Cd..ppm.	0.000637189	0.00474679	0.0325587
47	Nitrate	0.000276983	-0.000689199	0.0208219
47	Percentage.organic.matter	1.99838e-06	-0.000324069	0.0013763
47	SOD..mg.l.	8.2188e-05	-5.43528e-06	0.010035
48	Percentage.organic.matter	0.000374269	-0.000191641	0.0246594
48	SOD..mg.l.	0.00208728	-3.14273e-06	0.0528939
50	Percentage.organic.matter	0.00158218	-3.4763e-05	0.0466637
51	Percentage.organic.matter	0.00090298	-1.40725e-05	0.0362685
54	Cd..ppm.	0.00178195	0.00130946	0.0499925
54	Nitrate	0.00213698	-0.000184772	0.0534765
56	Acenaphthene	0.00146492	1.1132e-05	0.0442519
56	Acenaphthylene	0.000246865	4.29431e-06	0.0197399
56	Benzo.g.h.i.Perylene	3.08229e-05	1.87498e-06	0.00532839
56	Chrysene	0.000332883	1.1273e-05	0.0235932
56	Co..ppm.	7.72238e-05	0.000202326	0.00963091
56	COD..mg.l.	4.34871e-05	-3.62702e-07	0.00643924
56	Cr..ppm.	0.00275548	7.44807e-05	0.0595224
56	Fe..ppm.	0.0011491	4.77904e-08	0.0393912
56	Indeno.1.2.3.cd.Pyrene	0.00257999	9.08656e-07	0.0576195
56	Naphthalene	0.000329106	2.62567e-05	0.02355
56	Ni..ppm.	7.63925e-05	9.1415e-05	0.00963091
56	Phosphate	0.00126092	0.00030377	0.041305
56	Pyrene	2.99632e-05	1.39942e-06	0.00528441
56	Zn..ppm.	3.27351e-05	0.000105758	0.00549572
58	Anthracene	0.000962037	3.57192e-06	0.037327
58	Benzo.a.Pyrene	0.000548921	5.94101e-07	0.0299505
58	Benzo.b.Fluoranthene	0.000904372	4.43371e-07	0.0362685
58	Dibenzo.a.h.Anthracene	0.000720375	9.76778e-06	0.0339023
58	Fluoranthene	0.00182238	3.86023e-07	0.0502666
58	Fluorene	0.00211238	2.28725e-06	0.0532211
58	Pb..ppm.	0.000553559	0.0116073	0.030016
58	Phenanthrene	0.00264025	5.81683e-07	0.058353
68	Percentage.organic.matter	0.00183916	-0.000182314	0.0504903
69	Cd..ppm.	0.00169646	0.000371443	0.0488264
69	Nitrate	0.00112907	-5.36213e-05	0.0393732
69	Percentage.organic.matter	0.000397898	-2.45943e-05	0.0255416
69	SOD..mg.l.	0.000709161	-4.19869e-07	0.0336112
77	Percentage.organic.matter	0.000397418	-2.74237e-05	0.0255416
77	SOD..mg.l.	0.00213563	-4.49937e-07	0.0534765
78	Cd..ppm.	0.00220143	0.000168384	0.0540605
78	Nitrate	0.00120896	-2.45151e-05	0.0404933
78	Percentage.organic.matter	6.44142e-05	-1.16613e-05	0.00860157
78	SOD..mg.l.	0.000533002	-1.93986e-07	0.0298736
79	Percentage.organic.matter	0.000270664	-0.000906893	0.0205722
79	SOD..mg.l.	0.00221915	-1.4723e-05	0.0543428
86	Percentage.organic.matter	0.00136025	-2.08918e-05	0.0428197
89	Percentage.organic.matter	0.00103369	-4.96804e-05	0.0386472
91	Cd..ppm.	0.000151011	0.00323062	0.0145672
91	Nitrate	5.82601e-05	-0.00046624	0.00800961
91	Percentage.organic.matter	1.6567e-06	-0.000213588	0.0013763
91	SOD..mg.l.	1.55958e-05	-3.64952e-06	0.00334777
97	Acenaphthene	0.00214753	0.000268645	0.0535125
97	Acenaphthylene	0.00208104	9.86195e-05	0.0528418
97	Chrysene	0.00201965	0.00026094	0.0524182
97	Cr..ppm.	0.00248723	0.00183426	0.0571752
97	Fe..ppm.	0.0020717	1.14492e-06	0.0527286
97	Indeno.1.2.3.cd.Pyrene	0.00244035	2.23283e-05	0.056886
97	Naphthalene	0.00202146	0.000607588	0.0524182
97	Ni..ppm.	0.00267885	0.00203319	0.058686
97	Phosphate	0.00209767	0.00729759	0.0530033
98	Anthracene	0.000373289	7.26415e-05	0.0246594
98	Benzo.a.anthracene	0.000982173	2.91077e-05	0.0378144
98	Benzo.a.Pyrene	7.97742e-05	1.22348e-05	0.00981654
98	Benzo.b.Fluoranthene	0.000330566	9.0245e-06	0.0235579
98	Benzo.k.Fluoranthene	0.00214847	3.57317e-05	0.0535125
98	Dibenzo.a.h.Anthracene	0.000201275	0.000199528	0.0179299
98	Fluoranthene	0.00110134	7.78942e-06	0.0393732
98	Fluorene	0.00137322	4.60758e-05	0.0428197
98	Pb..ppm.	8.53863e-05	0.238849	0.0103159
98	Phenanthrene	0.00189012	1.16881e-05	0.0507841
100	Anthracene	3.65215e-05	3.90129e-05	0.0059595
100	Benzo.a.anthracene	0.00117754	1.49315e-05	0.0399219
100	Benzo.a.Pyrene	5.49644e-06	6.48884e-06	0.00242264
100	Benzo.b.Fluoranthene	3.05894e-05	4.84254e-06	0.00532839
100	Benzo.k.Fluoranthene	0.000445561	1.94428e-05	0.0274894
100	Cr..ppm.	0.00159293	0.000354416	0.0469015
100	Cu..ppm.	0.000668591	0.000828393	0.0329065
100	Dibenzo.a.h.Anthracene	1.5048e-05	0.000106685	0.00334777
100	Fluoranthene	0.000175045	4.21619e-06	0.0162568
100	Fluorene	0.000239121	2.49816e-05	0.0195462
100	Indeno.1.2.3.cd.Pyrene	0.00171746	4.2977e-06	0.0488967
100	Pb..ppm.	5.69001e-06	0.126776	0.00242264
100	Phenanthrene	0.000373398	6.35321e-06	0.0246594
101	Cd..ppm.	0.00171776	0.00333203	0.0488967
101	Nitrate	0.0010138	-0.00048302	0.0383137
101	Percentage.organic.matter	0.000140566	-0.000225591	0.0140659
101	SOD..mg.l.	0.000518191	-3.80184e-06	0.0298136
102	Anthracene	0.000772852	2.1333e-05	0.034401
102	Benzo.a.Pyrene	0.000420915	3.54822e-06	0.0263411
102	Benzo.b.Fluoranthene	0.00072309	2.648e-06	0.0339386
102	Benzo.k.Fluoranthene	0.00249765	1.06317e-05	0.0571752
102	Dibenzo.a.h.Anthracene	0.000565559	5.83373e-05	0.0303836
102	Fluoranthene	0.00152999	2.30549e-06	0.0455863
102	Fluorene	0.00178954	1.36604e-05	0.0499925
102	Pb..ppm.	0.000424794	0.0693235	0.0263947
102	Phenanthrene	0.00226574	3.47406e-06	0.0550882
105	Benzo.a.anthracene	0.000395664	-1.86528e-05	0.0255416
105	pH	0.000302789	0.00180881	0.0223068
107	Acenaphthene	0.000645314	-5.63114e-05	0.0325587
107	Acenaphthylene	7.06781e-05	-2.16068e-05	0.00914104
107	Benzo.g.h.i.Perylene	5.6809e-06	-9.36693e-06	0.00242264
107	Chrysene	0.000103537	-5.67678e-05	0.0118932
107	Co..ppm.	4.21119e-05	-0.00100415	0.00643924
107	COD..mg.l.	7.73084e-06	1.81536e-06	0.00245419
107	Cr..ppm.	0.0013668	-0.000377613	0.0428197
107	Fe..ppm.	0.000481484	-2.41554e-07	0.0288159
107	Indeno.1.2.3.cd.Pyrene	0.00126495	-4.60568e-06	0.0413597
107	Naphthalene	0.000102047	-0.000132217	0.0117996
107	Ni..ppm.	1.54509e-05	-0.000458426	0.00334777
107	Phosphate	0.000538708	-0.00153585	0.0298736
107	Pyrene	7.70858e-06	-6.97406e-06	0.00245419
107	Zn..ppm.	9.66192e-06	-0.000526669	0.00272229
110	Percentage.organic.matter	0.00017055	-5.47004e-05	0.0160097
110	SOD..mg.l.	0.00172987	-8.89039e-07	0.0488967
114	Cd..ppm.	0.00030461	0.00800055	0.0223466
114	Nitrate	0.000146215	-0.00115449	0.0143422
114	Percentage.organic.matter	1.57226e-05	-0.000528602	0.00334777
114	SOD..mg.l.	5.76503e-05	-9.03549e-06	0.00798869
116	Percentage.organic.matter	0.00192681	-1.43092e-05	0.0509728
125	Percentage.organic.matter	0.000132982	-3.66902e-06	0.013658
125	SOD..mg.l.	0.00202816	-5.89757e-08	0.0524182
128	Percentage.organic.matter	0.0020418	-6.25539e-06	0.0524262
130	Percentage.organic.matter	0.002568	-0.0001134	0.0576195
131	Percentage.organic.matter	0.000399579	-0.000194312	0.0255555
131	SOD..mg.l.	0.00280407	-3.14927e-06	0.0599989
132	Percentage.organic.matter	0.00123528	-7.73821e-06	0.0406945
132	pH	0.00171606	0.000181913	0.0488967
134	Percentage.organic.matter	0.000221921	-5.65321e-05	0.0188094
134	SOD..mg.l.	0.0025231	-9.08695e-07	0.0572171
136	Percentage.organic.matter	0.00155836	-8.76657e-06	0.0461252
144	Cd..ppm.	0.000357955	0.0103746	0.0243473
144	Nitrate	0.000403511	-0.00147083	0.0257128
144	Percentage.organic.matter	0.00202872	-0.000620645	0.0524182
144	SOD..mg.l.	0.000550677	-1.12547e-05	0.0299527
146	Cd..ppm.	1.30951e-05	0.00127415	0.00303228
146	Nitrate	4.55636e-06	-0.000182577	0.00227297
146	Percentage.organic.matter	6.73168e-06	-8.10083e-05	0.00242264
146	SOD..mg.l.	1.6064e-06	-1.41634e-06	0.0013763
147	Anthracene	0.00227797	7.62874e-06	0.055091
147	Benzo.b.Fluoranthene	0.00227753	9.45035e-07	0.055091
147	Dibenzo.a.h.Anthracene	0.00234675	2.06458e-05	0.0560523
147	Fluoranthene	0.00257355	8.39392e-07	0.0576195
147	Fluorene	0.00270862	4.99257e-06	0.0590546
149	Anthracene	0.00212759	5.01768e-05	0.0534765
149	Benzo.b.Fluoranthene	0.00212989	6.21547e-06	0.0534765
149	Dibenzo.a.h.Anthracene	0.00220792	0.000135755	0.0541435
149	Fluoranthene	0.00238456	5.52368e-06	0.0562626
149	Fluorene	0.00250756	3.28574e-05	0.0571752
149	Pb..ppm.	0.00278029	0.158434	0.0597832
149	Phenanthrene	0.00274171	8.40517e-06	0.0595224
150	Nitrate	0.00190046	-0.000397988	0.0507841
150	Percentage.organic.matter	0.000255401	-0.000188096	0.0200057
150	SOD..mg.l.	0.0010107	-3.14334e-06	0.0383137
151	Anthracene	0.000894412	2.50314e-06	0.0362685
151	Benzo.a.Pyrene	0.000502684	4.16337e-07	0.0295517
151	Benzo.b.Fluoranthene	0.000839503	3.10707e-07	0.035847
151	Benzo.k.Fluoranthene	0.00275572	1.24749e-06	0.0595224
151	Dibenzo.a.h.Anthracene	0.000664748	6.84511e-06	0.0328796
151	Fluoranthene	0.0017189	2.70519e-07	0.0488967
151	Fluorene	0.00199836	1.60287e-06	0.0521546
151	Pb..ppm.	0.000507056	0.00813419	0.0296094
151	Phenanthrene	0.00250837	4.07635e-07	0.0571752
160	pH	0.00108973	0.000914024	0.0393732
161	Acenaphthylene	0.000648631	-0.000977997	0.0325587
161	Benzo.g.h.i.Perylene	1.31989e-05	-0.000440989	0.00303228
161	Cd..ppm.	0.00112258	-0.0480464	0.0393732
161	Chrysene	0.000913983	-0.00255745	0.0362685
161	Co..ppm.	6.94913e-07	-0.0489677	0.00110302
161	COD..mg.l.	4.35183e-05	8.46013e-05	0.00643924
161	Naphthalene	0.000902354	-0.00595762	0.0362685
161	Ni..ppm.	0.000131984	-0.021138	0.013658
161	Nitrate	0.00224494	0.00664867	0.0548205
161	Pyrene	2.59444e-06	-0.0003327	0.00156203
161	Zn..ppm.	1.67749e-06	-0.0252225	0.0013763
164	Benzo.g.h.i.Perylene	0.00180457	-1.27354e-05	0.0501716
164	Co..ppm.	0.00254876	-0.00136982	0.0576195
164	COD..mg.l.	0.00194511	2.46585e-06	0.0513194
164	Ni..ppm.	0.00226799	-0.000622082	0.0550882
164	Pyrene	0.00184433	-9.4938e-06	0.0505491
164	Zn..ppm.	0.00190513	-0.000717218	0.0507841
165	Percentage.organic.matter	0.00088002	-0.000543269	0.0361292
166	Acenaphthene	0.00130683	-6.87758e-05	0.0422543
166	Acenaphthylene	0.00265211	-2.44858e-05	0.0584205
166	Anthracene	0.0017939	-4.72323e-05	0.0500343
166	Benzo.b.Fluoranthene	0.00189684	-5.83759e-06	0.0507841
166	Benzo.k.Fluoranthene	0.00108216	-2.50689e-05	0.0393732
166	Chrysene	0.00230865	-6.51154e-05	0.0554536
166	Cr..ppm.	0.00112549	-0.00047519	0.0393732
166	Cu..ppm.	0.00106376	-0.00108063	0.0391771
166	Dibenzo.a.h.Anthracene	0.00244819	-0.000126294	0.0569179
166	Fe..ppm.	0.00140988	-2.91838e-07	0.0434805
166	Fluoranthene	0.00122061	-5.30304e-06	0.0406634
166	Fluorene	0.00115972	-3.16742e-05	0.0395484
166	Indeno.1.2.3.cd.Pyrene	0.00113881	-5.77706e-06	0.0393732
166	Naphthalene	0.00232062	-0.000151589	0.0555804
166	Phenanthrene	0.00109825	-8.15166e-06	0.0393732
166	Phosphate	0.00136814	-0.00186322	0.0428197
175	Percentage.organic.matter	0.000361228	-3.06505e-05	0.0243473
175	SOD..mg.l.	0.00244356	-4.98731e-07	0.056886
177	Percentage.organic.matter	0.00241641	-0.0014689	0.0565986
178	Percentage.organic.matter	0.0023937	-2.34053e-05	0.0564023
179	Percentage.organic.matter	0.00129263	-6.81351e-05	0.0420946
180	Percentage.organic.matter	0.00032198	-0.000458521	0.0231349
181	Percentage.organic.matter	0.000409308	-0.000422316	0.0257997
182	Percentage.organic.matter	0.00064281	-0.000619846	0.0325587
183	Percentage.organic.matter	0.00215802	-1.74582e-05	0.053585
185	Percentage.organic.matter	0.000538255	-0.00117652	0.0298736
186	Percentage.organic.matter	0.000312755	-1.1815e-05	0.0226585
188	Percentage.organic.matter	0.000248287	-0.000827887	0.0197399
188	SOD..mg.l.	0.00265335	-1.33074e-05	0.0584205
189	Percentage.organic.matter	0.00192619	-2.60227e-05	0.0509728
190	Percentage.organic.matter	0.000350985	-0.00070735	0.0240936
191	Percentage.organic.matter	0.0018471	-1.53337e-05	0.0505491
194	Percentage.organic.matter	0.000522506	-0.000133551	0.0298136
196	Percentage.organic.matter	0.000215941	-0.000744842	0.018665
196	SOD..mg.l.	0.00189601	-1.21162e-05	0.0507841
199	Acenaphthylene	0.000606176	-6.98547e-07	0.0317466
199	Benzo.g.h.i.Perylene	1.05447e-05	-3.14961e-07	0.00283247
199	Cd..ppm.	0.00106918	-3.4309e-05	0.0391771
199	Chrysene	0.000860247	-1.82671e-06	0.035847
199	Co..ppm.	4.04455e-07	-3.49714e-05	0.000812249
199	COD..mg.l.	3.72109e-05	6.04246e-08	0.00601577
199	Naphthalene	0.000849087	-4.25534e-06	0.035847
199	Ni..ppm.	0.00011805	-1.50976e-05	0.0127232
199	Nitrate	0.00216156	4.7476e-06	0.053585
199	Pyrene	1.79839e-06	-2.37614e-07	0.0013763
199	Zn..ppm.	1.10433e-06	-1.80138e-05	0.0013763
215	Nitrate	0.00267286	-2.20911e-05	0.0586292
215	Percentage.organic.matter	7.46911e-05	-1.0832e-05	0.00952553
215	SOD..mg.l.	0.00114331	-1.76379e-07	0.0393732
222	Percentage.organic.matter	0.000369942	-1.31459e-05	0.0246594
222	SOD..mg.l.	0.00255965	-2.13572e-07	0.0576195
226	Percentage.organic.matter	0.00110797	-0.000143552	0.0393732
232	Percentage.organic.matter	0.000756656	-4.75066e-06	0.0342869
233	Percentage.organic.matter	0.00258397	-0.00017034	0.0576195
239	Percentage.organic.matter	0.000576663	-9.59008e-05	0.0306968
241	Percentage.organic.matter	0.000224836	-3.10419e-05	0.0188733
241	SOD..mg.l.	0.00253779	-4.98966e-07	0.0574706
247	Percentage.organic.matter	0.000473873	-0.00113068	0.0287493
247	pH	0.0024854	0.0254056	0.0571752
248	Percentage.organic.matter	0.00248577	-0.00174322	0.0571752
250	Anthracene	0.000516288	2.79371e-05	0.0298136
250	Benzo.a.Pyrene	0.000255514	4.64665e-06	0.0200057
250	Benzo.b.Fluoranthene	0.000478443	3.46774e-06	0.0288056
250	Benzo.k.Fluoranthene	0.00191725	1.3923e-05	0.0509619
250	Cu..ppm.	0.00247176	0.000593211	0.0571752
250	Dibenzo.a.h.Anthracene	0.000360539	7.63968e-05	0.0243473
250	Fluoranthene	0.00111517	3.01921e-06	0.0393732
250	Fluorene	0.0013273	1.78893e-05	0.0425941
250	Pb..ppm.	0.00025828	0.090784	0.020132
250	Phenanthrene	0.00172249	4.54953e-06	0.0488967
252	Percentage.organic.matter	0.000270997	-8.29489e-05	0.0205722
252	SOD..mg.l.	0.0026356	-1.33624e-06	0.0583239
253	Percentage.organic.matter	0.000270339	-8.68707e-05	0.0205722
253	SOD..mg.l.	0.00275817	-1.39636e-06	0.0595224
255	Percentage.organic.matter	0.000173582	-0.000274334	0.0162071
255	SOD..mg.l.	0.00237004	-4.4009e-06	0.0562239
260	Benzo.a.anthracene	0.000242679	-4.0489e-06	0.0197078
260	pH	0.000113229	0.000395758	0.0124338
264	Cd..ppm.	0.000124122	0.000266369	0.0131344
264	Nitrate	9.01284e-05	-3.80703e-05	0.0107784
264	Percentage.organic.matter	0.000205581	-1.66921e-05	0.0180374
264	SOD..mg.l.	7.71763e-05	-2.94362e-07	0.00963091
278	Benzo.a.anthracene	0.00241742	-1.28013e-05	0.0565986
278	Percentage.organic.matter	0.000822687	-5.39752e-05	0.0354871
278	pH	0.000571807	0.0012986	0.030625
279	Percentage.organic.matter	0.000860189	-0.000129439	0.035847
284	Nitrate	0.00149134	-0.00167916	0.0447402
284	Percentage.organic.matter	2.93406e-05	-0.000812787	0.00523838
284	SOD..mg.l.	0.000586151	-1.33554e-05	0.0308259
293	Benzo.a.anthracene	1.31281e-05	-1.7861e-05	0.00303228
293	Benzo.a.Pyrene	0.000740374	-6.62364e-06	0.0342869
293	Dibenzo.a.h.Anthracene	0.00273804	-0.000104434	0.0595224
293	Pb..ppm.	0.000849219	-0.128893	0.035847
293	pH	4.31813e-05	0.00170018	0.00643924
295	Acenaphthene	0.000836245	-0.000160893	0.035847
295	Acenaphthylene	9.68563e-05	-6.1925e-05	0.0114264
295	Benzo.g.h.i.Perylene	6.22192e-06	-2.6956e-05	0.00242264
295	Chrysene	0.000140981	-0.000162618	0.0140659
295	Co..ppm.	3.20763e-05	-0.00290072	0.0054374
295	COD..mg.l.	9.66678e-06	5.21859e-06	0.00272229
295	Cr..ppm.	0.00172966	-0.00107752	0.0488967
295	Fe..ppm.	0.0006296	-6.90485e-07	0.0324351
295	Indeno.1.2.3.cd.Pyrene	0.00160474	-1.31442e-05	0.0471695
295	Naphthalene	0.000138992	-0.000378759	0.0140659
295	Ni..ppm.	2.08166e-05	-0.00131637	0.00413021
295	Phosphate	0.00070201	-0.00438949	0.0335811
295	Pyrene	6.90132e-06	-2.00982e-05	0.00242264
295	Zn..ppm.	8.2427e-06	-0.00151842	0.00252745
312	Cd..ppm.	0.00213784	0.000628432	0.0534765
312	Nitrate	0.00114227	-9.15596e-05	0.0393732
312	Percentage.organic.matter	4.38946e-05	-4.36846e-05	0.00644034
312	SOD..mg.l.	0.000478238	-7.25146e-07	0.0288056
313	Percentage.organic.matter	0.000629753	-1.39432e-05	0.0324351
318	Anthracene	0.000560627	6.77938e-06	0.0302116
318	Benzo.a.Pyrene	0.000536141	1.11011e-06	0.0298736
318	Benzo.b.Fluoranthene	0.000541331	8.40616e-07	0.0298736
318	Benzo.k.Fluoranthene	0.0013566	3.43251e-06	0.0428197
318	Cr..ppm.	0.00278677	6.32116e-05	0.0598487
318	Cu..ppm.	0.00167403	0.000146689	0.0485902
318	Dibenzo.a.h.Anthracene	0.000490232	1.84379e-05	0.0290201
318	Fluoranthene	0.000896902	7.39653e-07	0.0362685
318	Fluorene	0.00101851	4.39147e-06	0.038326
318	Pb..ppm.	0.000521187	0.0217103	0.0298136
318	Phenanthrene	0.00124505	1.12021e-06	0.0408618
325	Anthracene	0.00113471	3.68244e-06	0.0393732
325	Benzo.a.Pyrene	0.000669062	6.12484e-07	0.0329065
325	Benzo.b.Fluoranthene	0.0010703	4.57089e-07	0.0391771
325	Dibenzo.a.h.Anthracene	0.000863644	1.007e-05	0.0359029
325	Fluoranthene	0.0020822	3.97967e-07	0.0528418
325	Fluorene	0.00239768	2.35802e-06	0.0564199
325	Pb..ppm.	0.000674358	0.0119664	0.0330738
326	Percentage.organic.matter	0.000177851	-4.94949e-05	0.0163529
326	SOD..mg.l.	0.00166636	-8.06277e-07	0.048491
327	Cd..ppm.	0.00230981	0.00749461	0.0554536
327	Nitrate	0.0011506	-0.00109537	0.0393912
327	Percentage.organic.matter	1.26793e-05	-0.000529469	0.00303228
327	SOD..mg.l.	0.000415711	-8.70852e-06	0.026109
332	Cd..ppm.	7.46924e-06	0.00140701	0.00245419
332	Co..ppm.	0.00103609	0.00119497	0.0386542
332	Nitrate	1.02583e-05	-0.000199574	0.00279859
332	Percentage.organic.matter	0.000349263	-8.44155e-05	0.0240936
332	SOD..mg.l.	2.33939e-05	-1.52811e-06	0.00443976
333	Cd..ppm.	0.00185295	0.00883235	0.0505732
333	Nitrate	0.00136787	-0.00127082	0.0428197
333	Percentage.organic.matter	0.000859042	-0.00057441	0.035847
333	SOD..mg.l.	0.00100631	-9.90969e-06	0.0382794
334	Acenaphthene	0.00236423	-2.18735e-05	0.0561901
334	Acenaphthylene	0.00100074	-8.29068e-06	0.0381506
334	Benzo.g.h.i.Perylene	0.000767366	-3.53469e-06	0.0343613
334	Chrysene	0.00112087	-2.18242e-05	0.0393732
334	Co..ppm.	0.00197841	-0.000373005	0.0517887
334	COD..mg.l.	0.000712265	6.88061e-07	0.0336112
334	Fe..ppm.	0.00205097	-9.36577e-08	0.0524305
334	Naphthalene	0.00111576	-5.08268e-05	0.0393732
334	Ni..ppm.	0.000738726	-0.000174544	0.0342869
334	Phosphate	0.00216365	-0.000595907	0.053585
334	Pyrene	0.000985129	-2.61646e-06	0.0378144
334	Zn..ppm.	0.00109075	-0.000197249	0.0393732
335	Cd..ppm.	0.00192056	0.000909941	0.0509619
335	Nitrate	0.00133442	-0.000131239	0.0425941
335	Percentage.organic.matter	0.000582218	-5.99549e-05	0.0307623
335	SOD..mg.l.	0.000892656	-1.02647e-06	0.0362685
336	Percentage.organic.matter	8.56701e-05	-0.000209619	0.0103159
336	SOD..mg.l.	0.00123201	-3.41118e-06	0.0406634
346	Acenaphthene	0.00195633	-9.87068e-05	0.0513647
346	Acenaphthylene	0.000774318	-3.74119e-05	0.034401
346	Benzo.g.h.i.Perylene	0.000579842	-1.59499e-05	0.0307623
346	Chrysene	0.000875875	-9.84828e-05	0.0361292
346	Co..ppm.	0.00162003	-0.00168309	0.0474917
346	COD..mg.l.	0.000534117	3.10482e-06	0.0298736
346	Fe..ppm.	0.00168035	-4.22641e-07	0.0485902
346	Naphthalene	0.00087154	-0.000229358	0.0360595
346	Ni..ppm.	0.000555787	-0.000787621	0.0300435
346	Phosphate	0.00177939	-0.0026891	0.0499925
346	Pyrene	0.00076223	-1.18063e-05	0.0343141
346	Zn..ppm.	0.000851662	-0.000890051	0.035847
347	Acenaphthylene	0.00111049	-6.71161e-06	0.0393732
347	Benzo.g.h.i.Perylene	4.13764e-05	-3.04238e-06	0.00643924
347	Cd..ppm.	0.00103222	-0.000336338	0.0386472
347	Chrysene	0.00150762	-1.75395e-05	0.0450736
347	Co..ppm.	3.33226e-06	-0.000339363	0.00186897
347	COD..mg.l.	0.000108999	5.8288e-07	0.012358
347	Naphthalene	0.00149045	-4.08594e-05	0.0447402
347	Ni..ppm.	0.000277081	-0.000145428	0.0208219
347	Nitrate	0.00202948	4.66123e-05	0.0524182
347	Pyrene	1.15937e-05	-2.29925e-06	0.00297685
347	Zn..ppm.	8.25111e-06	-0.000174398	0.00252745
354	Benzo.g.h.i.Perylene	0.00235664	-2.00772e-05	0.056135
354	Cd..ppm.	0.000115215	-0.00258429	0.0125729
354	Co..ppm.	0.000236034	-0.00235457	0.0195316
354	Nitrate	0.000213871	0.000363306	0.018578
354	Pyrene	0.00103191	-1.54698e-05	0.0386472
354	SOD..mg.l.	0.000490317	2.74937e-06	0.0290201
354	Zn..ppm.	0.000799821	-0.00117992	0.0348251
355	Acenaphthene	0.00276135	3.72449e-05	0.0595224
355	Anthracene	2.11086e-05	2.90227e-05	0.00414109
355	Benzo.a.anthracene	0.000991296	1.11079e-05	0.0379562
355	Benzo.a.Pyrene	1.95569e-06	4.82722e-06	0.0013763
355	Benzo.b.Fluoranthene	1.71072e-05	3.60249e-06	0.00355585
355	Benzo.k.Fluoranthene	0.000350486	1.4464e-05	0.0240936
355	Cr..ppm.	0.00136441	0.000263659	0.0428197
355	Cu..ppm.	0.000542378	0.000616263	0.0298736
355	Dibenzo.a.h.Anthracene	7.21519e-06	7.93656e-05	0.00242264
355	Fluoranthene	0.000126148	3.13653e-06	0.0132285
355	Fluorene	0.000177952	1.85845e-05	0.0163529
355	Indeno.1.2.3.cd.Pyrene	0.00147708	3.19717e-06	0.0444653
355	Pb..ppm.	2.04948e-06	0.0943119	0.0013763
355	Phenanthrene	0.000289446	4.72632e-06	0.0215052
359	Acenaphthylene	0.000767521	-0.0001667	0.0343613
359	Benzo.g.h.i.Perylene	2.05989e-05	-7.52351e-05	0.00413021
359	Cd..ppm.	0.00117409	-0.00821766	0.0398825
359	Chrysene	0.00106593	-0.000435871	0.0391771
359	Co..ppm.	1.56611e-06	-0.00836067	0.0013763
359	COD..mg.l.	6.07393e-05	1.44301e-05	0.00828521
359	Naphthalene	0.00105292	-0.00101537	0.0389961
359	Ni..ppm.	0.000169992	-0.00360455	0.0160097
359	Nitrate	0.00231216	0.00113746	0.0554536
359	Pyrene	4.96449e-06	-5.67772e-05	0.00235642
359	Zn..ppm.	3.42537e-06	-0.00430475	0.00186897
362	Benzo.g.h.i.Perylene	0.00214716	2.64386e-05	0.0535125
362	Cd..ppm.	0.000252562	0.00333946	0.0199535
362	Co..ppm.	0.000264267	0.00308054	0.0204407
362	Nitrate	0.000441122	-0.000468698	0.027312
362	Pyrene	0.000984895	2.03196e-05	0.0378144
362	SOD..mg.l.	0.00092585	-3.53918e-06	0.0365732
362	Zn..ppm.	0.000778382	0.00154871	0.0344242
365	Percentage.organic.matter	0.0020418	-6.25539e-06	0.0524262
372	Percentage.organic.matter	0.00187206	-2.57206e-05	0.0507841
375	Benzo.a.anthracene	0.00188495	-6.02007e-05	0.0507841
375	Percentage.organic.matter	0.0021082	-0.000242566	0.0531925
375	pH	0.000474215	0.00607196	0.0287493
377	Acenaphthene	0.0023391	-0.000246534	0.0559461
377	Anthracene	0.00149552	-0.000174591	0.0447887
377	Benzo.b.Fluoranthene	0.00154272	-2.16021e-05	0.0458095
377	Benzo.k.Fluoranthene	0.00137337	-9.12241e-05	0.0428197
377	Cr..ppm.	0.00180844	-0.00171307	0.0501992
377	Cu..ppm.	0.00145775	-0.00392126	0.0441754
377	Dibenzo.a.h.Anthracene	0.00181281	-0.000469541	0.0502408
377	Fe..ppm.	0.00260575	-1.04392e-06	0.0579572
377	Fluoranthene	0.001305	-1.94153e-05	0.0422543
377	Fluorene	0.0013111	-0.000115735	0.0422712
377	Indeno.1.2.3.cd.Pyrene	0.00185377	-2.08138e-05	0.0505732
377	Phenanthrene	0.00134821	-2.96988e-05	0.0428197
377	Phosphate	0.00249923	-0.00667018	0.0571752
381	Percentage.organic.matter	0.00186931	-0.00040644	0.0507841
382	Acenaphthene	0.000481915	-8.41714e-05	0.0288159
382	Acenaphthylene	0.00132688	-2.99006e-05	0.0425941
382	Anthracene	0.000636699	-5.80708e-05	0.0325587
382	Benzo.a.Pyrene	0.00228538	-9.07206e-06	0.0551143
382	Benzo.b.Fluoranthene	0.000685123	-7.17836e-06	0.0333538
382	Benzo.k.Fluoranthene	0.000336139	-3.0749e-05	0.0236507
382	Chrysene	0.00109908	-7.95445e-05	0.0393732
382	Cr..ppm.	0.000377344	-0.000582049	0.0247685
382	Cu..ppm.	0.000333764	-0.00132492	0.0235932
382	Dibenzo.a.h.Anthracene	0.000956659	-0.000155411	0.0372696
382	Fe..ppm.	0.000541647	-3.57055e-07	0.0298736
382	Fluoranthene	0.000386032	-6.51054e-06	0.0251497
382	Fluorene	0.000362559	-3.88749e-05	0.0243473
382	Indeno.1.2.3.cd.Pyrene	0.000385185	-7.07555e-06	0.0251497
382	Naphthalene	0.00110691	-0.000185178	0.0393732
382	Pb..ppm.	0.00209274	-0.177969	0.0529554
382	Phenanthrene	0.000340906	-1.00005e-05	0.0238089
382	Phosphate	0.000517357	-0.00227986	0.0298136
384	Percentage.organic.matter	0.000142639	-2.36774e-05	0.0141504
384	pH	0.00194579	0.000523976	0.0513194
384	SOD..mg.l.	0.00238285	-3.78382e-07	0.0562626
386	Acenaphthylene	0.00222995	-0.000112102	0.0545306
386	Benzo.g.h.i.Perylene	0.00075437	-4.93116e-05	0.0342869
386	Chrysene	0.00263186	-0.000294021	0.058315
386	Co..ppm.	0.000884936	-0.00535728	0.036185
386	COD..mg.l.	0.000912388	9.52056e-06	0.0362685
386	Naphthalene	0.00261504	-0.000684846	0.0580899
386	Ni..ppm.	0.00121023	-0.00239471	0.0404933
386	Pyrene	0.000685917	-3.68976e-05	0.0333538
386	Zn..ppm.	0.000691528	-0.00279054	0.0333538
388	Benzo.g.h.i.Perylene	0.00122265	-6.10307e-07	0.0406634
388	Co..ppm.	0.000732011	-6.77649e-05	0.0341736
388	COD..mg.l.	0.00169369	1.17086e-07	0.0488264
388	Ni..ppm.	0.0024781	-2.9255e-05	0.0571752
388	Pyrene	0.000881503	-4.6043e-07	0.0361292
388	Zn..ppm.	0.000823154	-3.49058e-05	0.0354871
392	Acenaphthylene	0.00205546	-5.39226e-05	0.0524683
392	Benzo.g.h.i.Perylene	0.000248727	-2.43126e-05	0.0197399
392	Chrysene	0.00260053	-0.000141009	0.0579148
392	Co..ppm.	9.96468e-05	-0.00269953	0.0116767
392	COD..mg.l.	0.000423977	4.66433e-06	0.0263947
392	Naphthalene	0.00257745	-0.000328481	0.0576195
392	Ni..ppm.	0.000762535	-0.00116543	0.0343141
392	Pyrene	0.000140518	-1.8342e-05	0.0140659
392	Zn..ppm.	0.000124023	-0.00139053	0.0131344
395	Percentage.organic.matter	0.000853819	-0.000510652	0.035847
407	Percentage.organic.matter	0.00145941	-0.000148564	0.0441754
407	pH	0.00126996	0.00355453	0.0414458
411	Benzo.a.anthracene	0.00241238	-1.48741e-05	0.0565986
411	pH	0.00141277	0.00146529	0.0434805
417	Cd..ppm.	0.00105725	0.0125855	0.0390266
417	Nitrate	0.000653249	-0.00181671	0.0325587
417	Percentage.organic.matter	0.0001816	-0.000833012	0.0166007
417	SOD..mg.l.	0.000372081	-1.42241e-05	0.0246594
418	Percentage.organic.matter	0.000680513	-5.49513e-05	0.0332822
418	SOD..mg.l.	0.00190291	-9.19193e-07	0.0507841
419	Acenaphthene	0.0013122	0.000350243	0.0422712
419	Acenaphthylene	0.00153996	0.00012763	0.0458054
419	Benzo.k.Fluoranthene	0.00203657	0.000124634	0.0524262
419	Chrysene	0.00144314	0.000338105	0.0440187
419	Cr..ppm.	0.00144712	0.00239834	0.0440187
419	Cu..ppm.	0.0017991	0.00539716	0.0500992
419	Fe..ppm.	0.00129466	1.4911e-06	0.0420946
419	Fluoranthene	0.00279156	2.61027e-05	0.0598779
419	Fluorene	0.00250397	0.000156418	0.0571752
419	Indeno.1.2.3.cd.Pyrene	0.00142605	2.91856e-05	0.0437588
419	Naphthalene	0.00144636	0.000787228	0.0440187
419	Ni..ppm.	0.00228411	0.00261818	0.0551143
419	Phenanthrene	0.00215591	4.04486e-05	0.053585
419	Phosphate	0.0012994	0.0095079	0.04217
420	Percentage.organic.matter	0.00244131	-5.96628e-05	0.056886
422	Anthracene	0.0017673	6.44099e-06	0.0497695
422	Benzo.a.Pyrene	0.00112836	1.0713e-06	0.0393732
422	Benzo.b.Fluoranthene	0.0016809	7.99499e-07	0.0485902
422	Dibenzo.a.h.Anthracene	0.00139979	1.76136e-05	0.043334
422	Pb..ppm.	0.00113586	0.0209306	0.0393732
424	Percentage.organic.matter	0.000756656	-4.75066e-06	0.0342869
426	Acenaphthene	0.00245999	9.93603e-05	0.0571162
426	Anthracene	0.000645181	7.25255e-05	0.0325587
426	Benzo.a.Pyrene	0.00105419	1.16806e-05	0.0389961
426	Benzo.b.Fluoranthene	0.000648449	8.98294e-06	0.0325587
426	Benzo.k.Fluoranthene	0.000952813	3.73229e-05	0.0372426
426	Cr..ppm.	0.00165957	0.000694381	0.0483741
426	Cu..ppm.	0.00110629	0.00159986	0.0393732
426	Dibenzo.a.h.Anthracene	0.000694023	0.000196119	0.033382
426	Fluoranthene	0.000742757	7.99092e-06	0.0342869
426	Fluorene	0.000795642	4.75423e-05	0.0348168
426	Indeno.1.2.3.cd.Pyrene	0.00172848	8.43159e-06	0.0488967
426	Pb..ppm.	0.000998236	0.228681	0.0381383
426	Phenanthrene	0.000899919	1.2165e-05	0.0362685
426	Phosphate	0.00270096	0.0026847	0.0590546
428	Percentage.organic.matter	0.000690127	-0.000175972	0.0333538
429	Percentage.organic.matter	0.00122756	-2.91151e-05	0.0406634
431	Percentage.organic.matter	0.000756656	-4.75066e-06	0.0342869
436	Cd..ppm.	0.00173071	0.000409211	0.0488967
436	Nitrate	0.00115413	-5.90754e-05	0.0394345
436	Percentage.organic.matter	0.000407823	-2.71001e-05	0.0257997
436	SOD..mg.l.	0.000726497	-4.62597e-07	0.034007
447	Percentage.organic.matter	0.00145986	-0.000170044	0.0441754
447	SOD..mg.l.	0.00258128	-2.87909e-06	0.0576195
449	Acenaphthylene	0.000790589	-6.7794e-06	0.03477
449	Benzo.g.h.i.Perylene	2.48232e-05	-3.0567e-06	0.00466036
449	Cd..ppm.	0.00133392	-0.000332969	0.0425941
449	Chrysene	0.00109081	-1.77282e-05	0.0393732
449	Co..ppm.	2.71095e-06	-0.000339397	0.00157777
449	COD..mg.l.	6.83332e-05	5.8642e-07	0.00893306
449	Naphthalene	0.00107774	-4.12981e-05	0.0393668
449	Ni..ppm.	0.000182743	-0.000146523	0.0166182
449	Nitrate	0.00257424	4.60754e-05	0.0576195
449	Pyrene	6.88186e-06	-2.30604e-06	0.00242264
449	Zn..ppm.	4.99356e-06	-0.000174824	0.00235642
454	Anthracene	5.68862e-05	0.0127023	0.00794586
454	Benzo.a.anthracene	0.00139088	0.00485913	0.0432113
454	Benzo.a.Pyrene	1.17948e-05	0.00211243	0.00297869
454	Benzo.b.Fluoranthene	4.87857e-05	0.00157668	0.00709832
454	Benzo.k.Fluoranthene	0.000546655	0.0063313	0.0299505
454	Cr..ppm.	0.00181892	0.115421	0.0502505
454	Cu..ppm.	0.000799488	0.269763	0.0348251
454	Dibenzo.a.h.Anthracene	2.66874e-05	0.0347341	0.00495705
454	Fluoranthene	0.000230601	0.00137287	0.0191729
454	Fluorene	0.000306994	0.00813464	0.0224273
454	Indeno.1.2.3.cd.Pyrene	0.00195427	0.00139962	0.0513647
454	Pb..ppm.	1.21127e-05	41.272	0.00297869
454	Phenanthrene	0.0004637	0.00206882	0.0284077
455	Acenaphthylene	0.000576314	-0.00761424	0.0306968
455	Benzo.g.h.i.Perylene	9.84193e-06	-0.00343014	0.00272762
455	Cd..ppm.	0.00112877	-0.372747	0.0393732
455	Chrysene	0.000819662	-0.0199135	0.0354871
455	Co..ppm.	4.31144e-07	-0.380578	0.000812249
455	COD..mg.l.	3.48281e-05	0.00065821	0.00574846
455	Naphthalene	0.000808962	-0.0463884	0.0351355
455	Ni..ppm.	0.000111127	-0.164498	0.0124012
455	Nitrate	0.00226853	0.0515669	0.0550882
455	Pyrene	1.70034e-06	-0.00258705	0.0013763
455	Zn..ppm.	1.05634e-06	-0.196111	0.0013763
456	Anthracene	5.10142e-05	0.0030884	0.00730088
456	Benzo.a.anthracene	0.00120379	0.00118597	0.0404933
456	Benzo.a.Pyrene	8.64724e-06	0.000514141	0.00260312
456	Benzo.b.Fluoranthene	4.32699e-05	0.000383377	0.00643924
456	Benzo.k.Fluoranthene	0.000539272	0.00153774	0.0298736
456	Cr..ppm.	0.00183333	0.0280141	0.0504094
456	Cu..ppm.	0.000795201	0.0655066	0.0348168
456	Dibenzo.a.h.Anthracene	2.24366e-05	0.00844822	0.00430487
456	Fluoranthene	0.00022183	0.000333585	0.0188094
456	Fluorene	0.000298134	0.00197631	0.0220569
456	Indeno.1.2.3.cd.Pyrene	0.00197155	0.000339689	0.0516867
456	Pb..ppm.	8.97916e-06	10.0445	0.00265722
456	Phenanthrene	0.000455589	0.000502517	0.0280091
458	Acenaphthene	0.00164259	0.000163618	0.0479821
458	Anthracene	0.000749015	0.000116884	0.0342869
458	Benzo.a.Pyrene	0.00162114	1.86128e-05	0.0474917
458	Benzo.b.Fluoranthene	0.000771241	1.44664e-05	0.034401
458	Benzo.k.Fluoranthene	0.000778784	6.08042e-05	0.0344242
458	Cr..ppm.	0.00117059	0.00113878	0.0398411
458	Cu..ppm.	0.000858529	0.00261157	0.035847
458	Dibenzo.a.h.Anthracene	0.000907812	0.000314848	0.0362685
458	Fe..ppm.	0.00188323	6.92397e-07	0.0507841
458	Fluoranthene	0.000690935	1.29632e-05	0.0333538
458	Fluorene	0.000708132	7.72312e-05	0.0336112
458	Indeno.1.2.3.cd.Pyrene	0.00121063	1.38337e-05	0.0404933
458	Pb..ppm.	0.00151724	0.364669	0.0452837
458	Phenanthrene	0.000753126	1.9802e-05	0.0342869
458	Phosphate	0.00178682	0.00442515	0.0499925
461	Anthracene	0.000893802	5.00645e-06	0.0362685
461	Benzo.a.Pyrene	0.000502269	8.32701e-07	0.0295517
461	Benzo.b.Fluoranthene	0.000838918	6.21435e-07	0.035847
461	Benzo.k.Fluoranthene	0.00275445	2.49506e-06	0.0595224
461	Dibenzo.a.h.Anthracene	0.000664248	1.36907e-05	0.0328796
461	Fluoranthene	0.00171796	5.41056e-07	0.0488967
461	Fluorene	0.00199733	3.20585e-06	0.0521546
461	Pb..ppm.	0.000506639	0.0162689	0.0296094
461	Phenanthrene	0.00250717	8.15296e-07	0.0571752
463	Benzo.a.anthracene	0.000219249	1.21318e-05	0.0187652
463	Benzo.a.Pyrene	0.00124023	4.59534e-06	0.0407803
463	Pb..ppm.	0.00137104	0.0894744	0.0428197
463	pH	0.000465905	-0.001149	0.028443
465	Anthracene	6.45364e-05	3.36541e-05	0.00860157
465	Benzo.a.anthracene	0.00119884	1.2966e-05	0.0404088
465	Benzo.a.Pyrene	1.15102e-05	5.60753e-06	0.00297685
465	Benzo.b.Fluoranthene	5.51305e-05	4.17788e-06	0.00782584
465	Benzo.k.Fluoranthene	0.000624157	1.67413e-05	0.0323376
465	Cr..ppm.	0.0020497	0.000304804	0.0524305
465	Cu..ppm.	0.000909573	0.000713038	0.0362685
465	Dibenzo.a.h.Anthracene	2.94021e-05	9.20884e-05	0.00523838
465	Fluoranthene	0.000264582	3.63305e-06	0.0204407
465	Fluorene	0.000351882	2.15213e-05	0.0240936
465	Indeno.1.2.3.cd.Pyrene	0.00220021	3.6958e-06	0.0540605
465	Pb..ppm.	1.1996e-05	0.109545	0.00297869
465	Phenanthrene	0.000530142	5.47127e-06	0.0298736
469	Anthracene	0.00119746	0.000405416	0.0404088
469	Benzo.a.Pyrene	0.000700105	6.74687e-05	0.0335811
469	Benzo.b.Fluoranthene	0.00112946	5.03249e-05	0.0393732
469	Dibenzo.a.h.Anthracene	0.000910563	0.00110887	0.0362685
469	Fluoranthene	0.00219245	4.37989e-05	0.0539918
469	Fluorene	0.00252242	0.000259497	0.0572171
469	Pb..ppm.	0.000706401	1.31812	0.0336112
472	Benzo.a.anthracene	0.000228286	-4.84842e-05	0.0190712
472	pH	0.000105093	0.00473882	0.0119929
474	Co..ppm.	0.00270773	-0.000181526	0.0590546
476	Percentage.organic.matter	0.000202845	-4.27904e-05	0.0179781
476	SOD..mg.l.	0.00242501	-6.8781e-07	0.056681
482	Acenaphthene	0.00187414	1.67937e-05	0.0507841
482	Anthracene	3.11989e-05	1.28109e-05	0.00534052
482	Benzo.a.Pyrene	1.60347e-05	2.1093e-06	0.00337308
482	Benzo.b.Fluoranthene	2.76292e-05	1.58909e-06	0.00507796
482	Benzo.k.Fluoranthene	0.000266135	6.45079e-06	0.0204701
482	Cr..ppm.	0.000941679	0.000118378	0.0370309
482	Cu..ppm.	0.000395052	0.000275389	0.0255416
482	Dibenzo.a.h.Anthracene	1.8216e-05	3.49087e-05	0.00374179
482	Fe..ppm.	0.00238111	7.0727e-08	0.0562626
482	Fluoranthene	0.000111342	1.39309e-06	0.0124012
482	Fluorene	0.000147919	8.26527e-06	0.0143481
482	Indeno.1.2.3.cd.Pyrene	0.00101658	1.43611e-06	0.038326
482	Pb..ppm.	1.5319e-05	0.041237	0.00334777
482	Phenanthrene	0.000224703	2.10616e-06	0.0188733
482	Phosphate	0.00217602	0.000452848	0.0538149
501	Anthracene	0.000132317	1.90506e-06	0.013658
501	Benzo.a.anthracene	0.00190422	7.29129e-07	0.0507841
501	Benzo.a.Pyrene	4.16717e-05	3.16861e-07	0.00643924
501	Benzo.b.Fluoranthene	0.000117559	2.3647e-07	0.0127232
501	Benzo.k.Fluoranthene	0.00085141	9.49425e-07	0.035847
501	Cr..ppm.	0.00246399	1.73067e-05	0.0571331
501	Cu..ppm.	0.00118599	4.04518e-05	0.0401306
501	Dibenzo.a.h.Anthracene	7.47421e-05	5.2096e-06	0.00952553
501	Fluoranthene	0.000408522	2.05884e-07	0.0257997
501	Fluorene	0.000519577	1.2199e-06	0.0298136
501	Indeno.1.2.3.cd.Pyrene	0.00262869	2.09864e-07	0.058315
501	Pb..ppm.	4.24668e-05	0.00619068	0.00643924
501	Phenanthrene	0.000738669	3.10238e-07	0.0342869
502	Anthracene	0.0017673	6.44099e-06	0.0497695
502	Benzo.a.Pyrene	0.00112836	1.0713e-06	0.0393732
502	Benzo.b.Fluoranthene	0.0016809	7.99499e-07	0.0485902
502	Dibenzo.a.h.Anthracene	0.00139979	1.76136e-05	0.043334
502	Pb..ppm.	0.00113586	0.0209306	0.0393732
504	Acenaphthene	0.00204581	1.91554e-05	0.0524305
504	Anthracene	3.65574e-06	1.49266e-05	0.00193422
504	Benzo.a.anthracene	0.000640912	5.7129e-06	0.0325587
504	Benzo.a.Pyrene	7.22284e-09	2.48268e-06	3.97135e-05
504	Benzo.b.Fluoranthene	2.5458e-06	1.8528e-06	0.00156203
504	Benzo.k.Fluoranthene	0.000186503	7.43897e-06	0.0168723
504	Cr..ppm.	0.000924997	0.000135602	0.0365732
504	Cu..ppm.	0.000315869	0.00031695	0.0227896
504	Dibenzo.a.h.Anthracene	4.65206e-07	4.08185e-05	0.000812249
504	Fe..ppm.	0.0026729	8.05422e-08	0.0586292
504	Fluoranthene	5.09972e-05	1.61315e-06	0.00730088
504	Fluorene	7.98367e-05	9.55817e-06	0.00981654
504	Indeno.1.2.3.cd.Pyrene	0.00101249	1.64433e-06	0.0383137
504	Pb..ppm.	9.09818e-09	0.0485054	3.97135e-05
504	pH	0.00271849	-0.000521809	0.059183
504	Phenanthrene	0.000147381	2.43079e-06	0.0143481
504	Phosphate	0.00241825	0.000516014	0.0565986
506	Anthracene	2.87003e-05	2.0269e-05	0.00521986
506	Benzo.a.anthracene	0.00023957	8.08121e-06	0.0195462
506	Benzo.a.Pyrene	2.11795e-07	3.40908e-06	0.000616324
506	Benzo.b.Fluoranthene	2.19863e-05	2.51784e-06	0.00426533
506	Benzo.k.Fluoranthene	0.000620016	9.98478e-06	0.0322187
506	Cr..ppm.	0.00236539	0.00018062	0.0561901
506	Cu..ppm.	0.000958421	0.000424463	0.0372696
506	Dibenzo.a.h.Anthracene	6.48306e-06	5.56463e-05	0.00242264
506	Fluoranthene	0.000217177	2.17536e-06	0.0186793
506	Fluorene	0.000310913	1.28701e-05	0.0226189
506	Indeno.1.2.3.cd.Pyrene	0.00255437	2.18909e-06	0.0576195
506	Pb..ppm.	2.99529e-07	0.0665584	0.00074711
506	pH	0.00123182	-0.000744339	0.0406634
506	Phenanthrene	0.000511226	3.26571e-06	0.0297533
507	Acenaphthene	6.51355e-06	5.41798e-06	0.00242264
507	Acenaphthylene	9.21252e-06	1.9812e-06	0.00268084
507	Anthracene	0.000652013	3.51154e-06	0.0325587
507	Benzo.b.Fluoranthene	0.000758003	4.33062e-07	0.0342869
507	Benzo.g.h.i.Perylene	0.000244266	8.02074e-07	0.0197399
507	Benzo.k.Fluoranthene	5.60977e-05	1.92089e-06	0.00789891
507	Chrysene	7.12032e-06	5.24545e-06	0.00242264
507	COD..mg.l.	0.000100793	-1.58333e-07	0.0117323
507	Cr..ppm.	1.24956e-05	3.70499e-05	0.00303019
507	Cu..ppm.	3.4899e-05	8.32418e-05	0.00574846
507	Dibenzo.a.h.Anthracene	0.00138797	9.28244e-06	0.0431979
507	Fe..ppm.	5.63311e-06	2.30776e-08	0.00242264
507	Fluoranthene	0.000154055	4.01675e-07	0.0147792
507	Fluorene	0.000111511	2.40823e-06	0.0124012
507	Indeno.1.2.3.cd.Pyrene	1.14893e-05	4.50929e-07	0.00297685
507	Naphthalene	7.18267e-06	1.22135e-05	0.00242264
507	Ni..ppm.	3.91229e-05	4.07381e-05	0.00626684
507	Phenanthrene	6.85584e-05	6.23217e-07	0.00893306
507	Phosphate	5.90996e-06	0.000147125	0.00242264
507	Pyrene	0.000711523	5.82598e-07	0.0336112
507	Zn..ppm.	0.000953462	4.36707e-05	0.0372426
512	Co..ppm.	0.00135051	-0.000101975	0.0428197
512	Pyrene	0.0020632	-6.85231e-07	0.0525891
512	Zn..ppm.	0.00186934	-5.20513e-05	0.0507841
519	Benzo.a.Pyrene	0.0025039	1.32058e-06	0.0571752
519	Pb..ppm.	0.00251651	0.0258009	0.0572171
521	Anthracene	0.00171656	7.37748e-05	0.0488967
521	Benzo.a.Pyrene	0.00122627	1.22204e-05	0.0406634
521	Benzo.b.Fluoranthene	0.00164337	9.15487e-06	0.0479821
521	Dibenzo.a.h.Anthracene	0.00140981	0.000201454	0.0434805
521	Fluoranthene	0.00277397	7.99308e-06	0.0597207
521	Pb..ppm.	0.00122526	0.238818	0.0406634
523	Anthracene	0.00110663	6.99878e-06	0.0393732
523	Benzo.a.Pyrene	0.000649339	1.16408e-06	0.0325587
523	Benzo.b.Fluoranthene	0.00104329	8.68736e-07	0.0388399
523	Dibenzo.a.h.Anthracene	0.000840238	1.91389e-05	0.035847
523	Fluoranthene	0.00204034	7.5637e-07	0.0524262
523	Fluorene	0.00235181	4.48162e-06	0.0560965
523	Pb..ppm.	0.00065453	0.0227432	0.0325587
524	Anthracene	0.00178441	4.10286e-05	0.0499925
524	Benzo.a.Pyrene	0.00114111	6.82412e-06	0.0393732
524	Benzo.b.Fluoranthene	0.00169746	5.09275e-06	0.0488264
524	Dibenzo.a.h.Anthracene	0.00141449	0.000112197	0.0434805
524	Pb..ppm.	0.00114866	0.133326	0.0393912
526	Acenaphthene	0.00270921	1.05169e-05	0.0590546
526	Anthracene	1.92452e-05	8.1952e-06	0.00390722
526	Benzo.a.anthracene	0.000964672	3.13656e-06	0.0373463
526	Benzo.a.Pyrene	1.61759e-06	1.36307e-06	0.0013763
526	Benzo.b.Fluoranthene	1.55019e-05	1.01724e-06	0.00334777
526	Benzo.k.Fluoranthene	0.000337286	4.08423e-06	0.0236507
526	Cr..ppm.	0.0013315	7.44499e-05	0.0425941
526	Cu..ppm.	0.00052462	0.000174015	0.0298367
526	Dibenzo.a.h.Anthracene	6.34819e-06	2.24106e-05	0.00242264
526	Fluoranthene	0.000119615	8.85669e-07	0.0128128
526	Fluorene	0.000169663	5.24774e-06	0.0160097
526	Indeno.1.2.3.cd.Pyrene	0.0014424	9.02791e-07	0.0440187
526	Pb..ppm.	1.69969e-06	0.026631	0.0013763
526	Phenanthrene	0.000277864	1.33458e-06	0.0208219
527	Nitrate	0.00249864	-0.000257447	0.0571752
527	Percentage.organic.matter	0.000360124	-0.000122184	0.0243473
527	SOD..mg.l.	0.00136983	-2.03581e-06	0.0428197
545	Acenaphthene	0.00192021	9.30937e-06	0.0509619
545	Anthracene	2.24161e-06	7.25423e-06	0.00144958
545	Benzo.a.anthracene	0.00058318	2.77643e-06	0.0307623
545	Benzo.a.Pyrene	2.90766e-11	1.20657e-06	5.07677e-07
545	Benzo.b.Fluoranthene	1.47085e-06	9.00445e-07	0.0013763
545	Benzo.k.Fluoranthene	0.000161903	3.61528e-06	0.0154472
545	Cr..ppm.	0.000850965	6.59017e-05	0.035847
545	Cu..ppm.	0.000280363	0.000154035	0.0209194
545	Dibenzo.a.h.Anthracene	1.79362e-07	1.98375e-05	0.000616324
545	Fe..ppm.	0.00252332	3.91429e-08	0.0572171
545	Fluoranthene	4.11855e-05	7.83978e-07	0.00643924
545	Fluorene	6.63221e-05	4.6452e-06	0.0087726
545	Indeno.1.2.3.cd.Pyrene	0.000933812	7.99133e-07	0.0368044
545	Pb..ppm.	7.90863e-11	0.0235733	6.90424e-07
545	pH	0.00256725	-0.000253596	0.0576195
545	Phenanthrene	0.000126527	1.18135e-06	0.0132285
545	Phosphate	0.00227811	0.000250779	0.055091
560	Percentage.organic.matter	0.00095018	-2.47947e-05	0.0372426
560	pH	0.00155864	0.000579861	0.0461252
562	Anthracene	0.0026711	2.32323e-06	0.0586292
562	Benzo.a.Pyrene	0.0018186	3.86413e-07	0.0502505
562	Benzo.b.Fluoranthene	0.00255792	2.88375e-07	0.0576195
562	Dibenzo.a.h.Anthracene	0.00218555	6.35312e-06	0.053974
562	Pb..ppm.	0.00182885	0.00754954	0.0503654
568	Cd..ppm.	0.000200708	0.00036587	0.0179299
568	Nitrate	0.000197423	-5.20383e-05	0.017768
568	Percentage.organic.matter	0.000867197	-2.23022e-05	0.035965
568	SOD..mg.l.	0.000239303	-3.99863e-07	0.0195462
571	Cd..ppm.	0.000209274	-9.72847e-05	0.0182696
571	Nitrate	0.000205334	1.38377e-05	0.0180374
571	Percentage.organic.matter	0.000881446	5.93199e-06	0.0361292
571	SOD..mg.l.	0.000247497	1.06337e-07	0.0197399
572	Benzo.a.anthracene	1.84897e-06	1.23613e-06	0.0013763
572	Benzo.a.Pyrene	0.00136974	4.43378e-07	0.0428197
572	Pb..ppm.	0.00156901	0.00861991	0.0463536
572	pH	4.29047e-06	-0.000118574	0.00220328
578	Benzo.g.h.i.Perylene	0.00230551	1.22686e-06	0.0554536
578	Co..ppm.	0.00218949	0.000134258	0.0539918
578	COD..mg.l.	0.00274761	-2.36374e-07	0.0595224
578	Pyrene	0.00202872	9.20504e-07	0.0524182
578	Zn..ppm.	0.00200215	6.96726e-05	0.0521753
580	Percentage.organic.matter	0.00238311	-1.36669e-05	0.0562626
