# Supplementary material for: Microbial Communities in Sediments of Lagos Lagoon, Nigeria: Elucidation of Community Structure and Potential Impacts of Contamination by Municipal and Industrial Wastes
Source: Front Microbiol. 2016 Aug 5;7:1213. doi: 10.3389/fmicb.2016.01213 (PMC4974257; doi:10.3389/fmicb.2016.01213)
Supplement: Supplementary file 4 [file Data_Sheet_3.XLSX]

## Sheet: Sheet1
Table S3. Summary of numbers of OTU displaying 1-21
correlations to environmental parameters
No. Correlations	No. OTU
1	50
2	31
3	9
4	20
5	8
6	4
7	5
8	3
9	5
10	3
11	5
12	4
13	5
14	5
15	3
16	2
17	2
18	2
21	1
