# Supplementary material for: Microbial Communities in Sediments of Lagos Lagoon, Nigeria: Elucidation of Community Structure and Potential Impacts of Contamination by Municipal and Industrial Wastes
Source: Front Microbiol. 2016 Aug 5;7:1213. doi: 10.3389/fmicb.2016.01213 (PMC4974257; doi:10.3389/fmicb.2016.01213)
Supplement: Supplementary file 5 [file Data_Sheet_4.XLSX]

## Sheet: Sheet1
Table S4. Frequency of correlations between indicated
environmental factor and OTU abundance
Factor	No of correlations
Percentage.organic.matter	97
SOD..mg.l.	47
Dibenzo.a.h.Anthracene	36
Benzo.a.anthracene	35
Benzo.b.Fluoranthene	35
Pb..ppm.	35
Benzo.a.Pyrene	34
Fluoranthene	32
Nitrate	32
Fluorene	31
Cd..ppm.	28
Phenanthrene	27
Benzo.k.Fluoranthene	24
Cr..ppm.	23
Co..ppm.	22
Indeno.1.2.3.cd.Pyrene	21
Benzo.a.Pyrene	20
Cu..ppm.	20
Pyrene	20
Zn..ppm.	20						32	> 10
pH	19
Acenaphthene	18
Acenaphthylene	18
Benzo.g.h.i.Perylene	18
Chrysene	18
Naphthalene	18
Ni..ppm.	18
COD..mg.l.	17
Phosphate	16
Fe..ppm.	15
